# Supplementary material for: Heat stable and intrinsically sterile liquid protein formulations
Source: Nat Commun. 2024 Dec 30;15:10897. doi: 10.1038/s41467-024-55304-9 (PMC11685576; doi:10.1038/s41467-024-55304-9)
Supplement: Supplementary file 4 — Source data [file 41467_2024_55304_MOESM4_ESM.zip]

Archive with 22 entries (22 files):
- Raw Data - Figure 1c.xlsx
- Raw Data - Figure 1e.xlsx
- Raw Data - Figure 1f.xlsx
- Raw Data - Figure 1g.xlsx
- Raw Data - Figure 2a.xlsx
- Raw Data - Figure 2b.xlsx
- Raw Data - Figure 2c.xlsx
- Raw Data - Figure 2d.xlsx
- Raw Data - Figure 2e.xlsx
- Raw Data - Figure 2f.xlsx
- Raw Data - Figure 3i.xlsx
- Raw Data - Figure 3j.xlsx
- Raw Data - Figure 3k.xlsx
- Raw Data - Figure 3l.xlsx
- Raw Data - Figure 4b.xlsx
- Raw Data - Figure 4c.xlsx
- Raw Data - Figure 4d.xlsx
- Raw Data - Figure 5a.xlsx
- Raw Data - Figure 5b and S11.xlsx
- Raw Data - Figure S10.xlsx
- Raw Data - Figure S8.xlsx
- Raw Data - Figure S9.xlsx
