# Supplementary material for: Heat stable and intrinsically sterile liquid protein formulations
Source: Nat Commun. 2024 Dec 30;15:10897. doi: 10.1038/s41467-024-55304-9 (PMC11685576; doi:10.1038/s41467-024-55304-9)
Supplement: Supplementary file 4 — Source data [file 41467_2024_55304_MOESM4_ESM.zip › Raw Data - Figure 1c.xlsx]

## Sheet: Sheet1
	GFP	BSA	Hb	β-Gal	IgG
Rep 1	62.0425	102.644	97.9556	89.2492	89.441
Rep 2	85.0111	97.5686	102.716	75.7981	91.1564
Rep 3	58.4079	90.8964	105.553	89.266	87.1093
