# Supplementary material for: Heat stable and intrinsically sterile liquid protein formulations
Source: Nat Commun. 2024 Dec 30;15:10897. doi: 10.1038/s41467-024-55304-9 (PMC11685576; doi:10.1038/s41467-024-55304-9)
Supplement: Supplementary file 4 — Source data [file 41467_2024_55304_MOESM4_ESM.zip › Raw Data - Figure 1g.xlsx]

## Sheet: Sheet1
SESA		Protein
X	Err. Bar	Rep 1	Rep 2	Rep 3
229.076	10.4638	62.0425	85.0111	58.4079
235.463	2.35142	102.644	97.5686	90.8964
236.569	1.13291	97.9556	102.716	105.553
232.947	1.91705	89.2492	75.7981	89.266
235.218	1.44774	89.441	91.1564	87.1093
