# Supplementary material for: Heat stable and intrinsically sterile liquid protein formulations
Source: Nat Commun. 2024 Dec 30;15:10897. doi: 10.1038/s41467-024-55304-9 (PMC11685576; doi:10.1038/s41467-024-55304-9)
Supplement: Supplementary file 4 — Source data [file 41467_2024_55304_MOESM4_ESM.zip › Raw Data - Figure 2a.xlsx]

## Sheet: PFOc - GFP
Wavelength [nm]	40	55	70	85
260	1.55311	1.39953	1.59644	1.37998
259	1.5477	1.39996	1.59819	1.35324
258	1.51457	1.38919	1.53965	1.26764
257	1.50733	1.37109	1.49233	1.27382
256	1.52585	1.39573	1.46149	1.26726
255	1.50828	1.36154	1.38827	1.29699
254	1.47292	1.3354	1.35974	1.26646
253	1.48308	1.35064	1.36108	1.23996
252	1.41905	1.31658	1.35287	1.19682
251	1.39719	1.2671	1.37075	1.15984
250	1.28038	1.23544	1.32291	1.10743
249	1.2311	1.15613	1.29389	1.0241
248	1.1773	1.15729	1.22722	0.982945
247	1.12136	1.03879	1.15328	0.960397
246	1.11331	0.964478	1.13255	0.934696
245	1.0041	0.930415	1.05087	0.861509
244	0.891282	0.827302	0.930589	0.767652
243	0.754401	0.745882	0.816188	0.648262
242	0.691295	0.611944	0.722468	0.468633
241	0.606908	0.537145	0.638115	0.331698
240	0.547339	0.392599	0.495883	0.148232
239	0.470766	0.26242	0.322426	0.066945
238	0.284291	0.144998	0.152441	-0.00271
237	0.10675	0.000966	0.063011	-0.16994
236	-0.05678	-0.19106	-0.05476	-0.38999
235	-0.22649	-0.46304	-0.18563	-0.62358
234	-0.43368	-0.69023	-0.45365	-0.85883
233	-0.68461	-0.97739	-0.78791	-1.09758
232	-0.88757	-1.14376	-1.00276	-1.32693
231	-1.14933	-1.45547	-1.21755	-1.54188
230	-1.46416	-1.71616	-1.48195	-1.84747
229	-1.72728	-1.99098	-1.7525	-2.16716
228	-1.99659	-2.26632	-1.96663	-2.481
227	-2.21374	-2.55148	-2.24913	-2.77908
226	-2.44683	-2.83123	-2.43585	-3.0798
225	-2.68075	-3.07666	-2.7108	-3.34398
224	-2.9547	-3.34016	-2.89745	-3.60679
223	-3.16575	-3.59651	-3.11378	-3.87623
222	-3.4643	-3.76894	-3.29952	-4.12673
221	-3.64552	-4.02618	-3.43105	-4.28634
220	-3.85169	-4.23372	-3.67061	-4.41243
219	-3.94459	-4.39135	-3.87055	-4.55814
218	-4.04974	-4.49984	-4.0421	-4.75603
217	-4.12535	-4.61919	-4.17299	-4.9362
216	-4.21251	-4.73595	-4.22739	-5.03718
215	-4.31288	-4.8137	-4.21173	-5.07367
214	-4.34211	-4.76976	-4.33486	-5.01834
213	-4.41349	-4.76902	-4.3296	-5.02298
212	-4.49317	-4.79567	-4.43181	-5.13376
211	-4.45583	-4.84575	-4.4575	-5.21844
210	-4.5009	-4.99605	-4.55496	-5.39774
209	-4.47219	-5.07811	-4.64042	-5.51826
208	-4.46459	-5.10702	-4.61327	-5.69658
207	-4.30213	-5.00093	-4.48989	-5.55941
206	-3.92575	-4.71299	-4.17747	-5.164
205	-3.43852	-4.17052	-3.80139	-4.61541
204	-2.82263	-3.55417	-3.24789	-3.89352
203	-1.91897	-2.60725	-2.42759	-2.94788
202	-1.15434	-1.56787	-1.58513	-2.06697
201	0.054127	-0.24155	-0.36746	-0.85066
200	1.36843	1.30201	0.955449	0.630376
199	2.80951	2.59733	2.40556	2.22636
198	3.93086	4.21779	3.73407	3.42599
197	5.46593	4.97764	5.3645	4.38356
196	4.65959	5.02921	4.43949	6.54872
195	3.44562	3.2303	3.40992	5.10669
194	3.59124	0.128686	1.95775	3.04594
193	4.07557	1.69413	1.59136	0.723828
192	2.08619	0.261252	0.442956	1.59125
191	1.27605	-0.897	1.21638	-0.2509
190	2.00021	-0.20187	2.27526	-0.2415
189	5.08552	1.16524	2.76704	1.64307
188	3.20972	1.5109	-0.00446	3.24946
187	0.762839	0.137412	1.711	2.03936
186	1.15991	1.93153	1.71145	2.09748
185	3.81055	2.54673	-0.04604	0.822189

## Sheet: PFOc - BSA
Wavelength [nm]	40	55	70	85
260	-1.06488	-1.07431	1.38833	1.25499
259	-1.11011	-1.07218	1.39041	1.19896
258	-1.19889	-1.19083	1.30739	1.14792
257	-1.26095	-1.20911	1.26606	1.14219
256	-1.29345	-1.25809	1.24645	1.11267
255	-1.27735	-1.32916	1.19266	1.06472
254	-1.25637	-1.44844	1.18731	1.06905
253	-1.32648	-1.52188	1.14025	1.0267
252	-1.40495	-1.54342	1.08704	0.980403
251	-1.48002	-1.58767	0.943577	0.884058
250	-1.6425	-1.69645	0.864216	0.78623
249	-1.77444	-1.81509	0.729882	0.639603
248	-1.96112	-1.98384	0.578813	0.448203
247	-2.15055	-2.22254	0.295641	0.219699
246	-2.4375	-2.44884	-0.05327	-0.06283
245	-2.73907	-2.82616	-0.455	-0.4887
244	-3.1147	-3.23189	-0.96046	-1.01295
243	-3.64477	-3.76561	-1.56204	-1.61462
242	-4.33234	-4.49719	-2.33369	-2.43039
241	-5.16409	-5.31817	-3.1733	-3.3791
240	-6.17494	-6.43829	-4.34427	-4.54047
239	-7.29699	-7.56295	-5.58768	-5.88655
238	-8.63219	-8.90333	-7.02575	-7.24898
237	-10.1251	-10.4982	-8.78796	-9.05417
236	-11.8575	-12.3046	-10.7153	-10.9961
235	-13.8004	-14.3131	-12.7226	-13.0499
234	-15.8885	-16.5085	-15.0176	-15.3759
233	-18.4981	-19.2201	-17.8739	-18.3392
232	-20.5704	-21.3368	-20.1263	-20.6884
231	-22.7023	-23.5202	-22.4478	-23.1121
230	-25.0409	-25.9373	-24.9715	-25.6287
229	-27.5302	-28.4337	-27.6108	-28.2583
228	-29.8421	-30.8398	-30.1735	-30.8008
227	-32.063	-33.167	-32.5958	-33.2504
226	-34.1207	-35.3131	-34.7992	-35.5495
225	-35.8623	-37.0799	-36.6372	-37.416
224	-37.213	-38.49	-38.0791	-38.9157
223	-38.2837	-39.4492	-39.2097	-40.1297
222	-39.0535	-40.1856	-39.9986	-40.9557
221	-39.5196	-40.5376	-40.489	-41.4592
220	-39.7891	-40.8233	-40.7804	-41.6693
219	-40.0389	-41.0695	-40.9324	-41.7173
218	-40.1423	-41.3585	-41.0696	-41.7732
217	-40.2441	-41.4855	-41.1414	-41.8504
216	-40.2674	-41.6084	-41.2337	-42.1162
215	-40.33	-41.6896	-41.4334	-42.3673
214	-40.7298	-42.0171	-41.6209	-42.6579
213	-41.3398	-42.5812	-42.1696	-43.2179
212	-42.2457	-43.4257	-43.0133	-43.9434
211	-43.198	-44.2606	-44.0747	-45.0844
210	-44.3322	-45.3687	-45.3139	-46.2282
209	-44.9743	-45.9726	-45.9113	-47.0279
208	-44.9146	-45.8627	-45.6737	-46.8956
207	-43.2176	-44.0935	-43.74	-44.8876
206	-39.6735	-40.3941	-39.8559	-40.7064
205	-34.7558	-35.1238	-34.4084	-35.1569
204	-28.3908	-28.5437	-27.5328	-27.9199
203	-20.1769	-20.2155	-18.8393	-19.0399
202	-12.4663	-12.3552	-10.8475	-10.1736
201	-2.63363	-1.89304	0.616155	0.982915
200	8.72468	10.3135	13.2984	13.5787
199	20.6018	22.8474	26.1287	26.542
198	32.6606	35.2695	36.4737	38.7839
197	40.5805	42.9827	43.3365	45.6022
196	38.1293	37.6709	36.4788	38.4062
195	26.9623	25.3237	23.69	22.7881
194	10.1805	6.11665	6.95584	5.07526
193	3.41422	-0.4749	1.63111	3.04881
192	1.14274	0.138701	1.48963	3.62786
191	1.35828	0.646215	3.93374	2.25659
190	2.80419	4.57895	1.87069	0.483976
189	2.8347	2.86451	2.46892	-0.42539
188	1.85173	1.60149	-0.30177	1.19429
187	1.29252	2.62612	-1.47278	2.60259
186	1.19636	2.20731	0.184221	2.33638
185	4.66987	0.377013	3.18906	1.43217

## Sheet: PFOc - Hb
Wavelength [nm]	40	55	70	85
260	1.53916	1.27245	1.42177	1.43456
259	1.47899	1.27244	1.43079	1.40072
258	1.50263	1.28721	1.40698	1.40228
257	1.52273	1.17776	1.40749	1.38554
256	1.52323	1.15238	1.343	1.40051
255	1.4518	1.10699	1.33629	1.30071
254	1.39966	1.11547	1.35744	1.27574
253	1.35492	1.04513	1.32188	1.17104
252	1.29746	1.05279	1.26685	1.11004
251	1.20194	0.99277	1.19874	1.05966
250	1.17942	0.961619	1.10986	1.03782
249	1.12722	0.850675	1.02202	0.935272
248	1.01486	0.727519	0.882757	0.811136
247	0.894113	0.561944	0.753578	0.655275
246	0.693178	0.421685	0.580327	0.452211
245	0.510769	0.241459	0.382783	0.284424
244	0.245953	-0.05973	0.075351	0.033831
243	-0.04541	-0.40892	-0.20575	-0.31227
242	-0.47835	-0.75242	-0.6374	-0.71446
241	-0.88546	-1.18019	-1.09101	-1.16567
240	-1.44797	-1.81436	-1.67052	-1.79334
239	-2.08096	-2.54509	-2.33799	-2.40982
238	-2.75636	-3.28563	-2.98145	-3.10896
237	-3.55411	-4.20528	-3.87368	-3.95591
236	-4.39108	-5.13753	-4.83324	-4.87244
235	-5.42789	-6.15995	-5.87626	-5.9783
234	-6.56736	-7.31556	-7.03864	-7.20676
233	-8.09586	-8.79424	-8.54966	-8.68772
232	-9.24525	-9.99118	-9.83389	-9.87244
231	-10.3475	-11.219	-11.0158	-11.0534
230	-11.5523	-12.5598	-12.3399	-12.2937
229	-12.7718	-13.8735	-13.6278	-13.649
228	-13.9538	-15.1636	-14.9354	-14.8883
227	-15.097	-16.3025	-16.1987	-16.1412
226	-16.1317	-17.4139	-17.4153	-17.2911
225	-16.9457	-18.3211	-18.252	-18.1613
224	-17.6695	-19.0659	-18.9452	-18.7857
223	-18.2926	-19.6098	-19.5087	-19.3694
222	-18.7845	-20.0259	-19.9062	-19.7915
221	-18.9997	-20.2874	-20.1446	-20.0827
220	-19.0462	-20.3158	-20.1619	-20.162
219	-19.0095	-20.3455	-20.0475	-20.0843
218	-18.9386	-20.2092	-20.0492	-19.9969
217	-18.86	-20.1885	-19.9093	-19.8968
216	-18.7497	-20.0592	-19.9046	-19.8197
215	-18.7915	-20.1326	-19.8706	-19.8155
214	-18.9878	-20.2636	-19.9289	-19.9949
213	-19.2699	-20.5096	-20.1916	-20.3494
212	-19.6832	-20.97	-20.7635	-20.8261
211	-20.1674	-21.522	-21.3656	-21.4125
210	-20.9305	-22.4571	-22.12	-22.2127
209	-21.5725	-23.1454	-22.7265	-22.8399
208	-22.0968	-23.851	-23.2335	-23.3416
207	-21.9272	-23.7191	-23.1827	-23.1387
206	-20.9685	-22.7307	-22.2024	-22.2271
205	-19.3709	-20.9276	-20.3734	-20.4562
204	-16.848	-18.2356	-17.7147	-17.9772
203	-13.5494	-14.6341	-13.9772	-14.2386
202	-9.88916	-10.9931	-10.2296	-10.4891
201	-5.19972	-6.08739	-5.11919	-5.61427
200	0.757634	0.174228	1.12627	0.507959
199	7.6136	7.3247	7.59432	7.09249
198	14.6146	14.0969	14.7751	14.3525
197	21.5346	19.7022	21.9922	21.2004
196	23.3085	21.0703	23.9091	22.6437
195	17.2456	16.4035	17.2159	17.8811
194	7.52601	7.00036	7.03578	7.30965
193	1.16253	3.00613	2.44165	3.31087
192	0.616834	1.24382	3.16403	1.98997
191	2.38887	-0.14031	1.87296	1.78559
190	1.82856	-0.89076	4.72946	0.776204
189	-0.32456	-1.35631	5.17904	1.81421
188	0.947188	-2.07524	3.66792	2.41307
187	0.276733	-1.76741	2.3584	1.25211
186	1.03521	3.55588	3.71436	1.09818
185	5.06055	3.35398	3.51031	3.1462

## Sheet: PFOc - B-Gal
Wavelength [nm]	40	55	70	85
260	0.560882	-0.00985	-0.06044	0.082892
259	0.448782	-0.10532	-0.1643	0.013651
258	0.341765	-0.1389	-0.21394	-0.11324
257	0.257563	-0.21787	-0.25672	-0.24303
256	0.088069	-0.2584	-0.31598	-0.33034
255	0.012344	-0.32293	-0.4401	-0.47742
254	-0.07598	-0.43845	-0.58804	-0.55012
253	-0.1864	-0.55556	-0.69831	-0.65642
252	-0.29835	-0.64872	-0.82738	-0.76607
251	-0.43931	-0.77738	-0.97528	-0.82084
250	-0.58692	-0.88776	-1.13288	-0.98755
249	-0.71846	-1.00403	-1.21341	-1.0427
248	-0.92742	-1.08005	-1.29322	-1.16915
247	-0.99267	-1.20726	-1.4078	-1.34246
246	-1.16441	-1.33868	-1.52628	-1.49461
245	-1.26264	-1.55079	-1.6957	-1.62604
244	-1.42487	-1.7678	-1.81764	-1.74675
243	-1.58565	-1.94614	-1.9844	-1.79817
242	-1.84485	-2.16727	-2.1596	-2.00321
241	-2.09995	-2.33697	-2.42185	-2.25392
240	-2.44315	-2.70791	-2.75273	-2.56524
239	-2.79143	-3.00224	-3.14916	-2.82708
238	-3.09909	-3.36731	-3.55964	-3.17063
237	-3.57787	-3.82442	-4.04985	-3.59969
236	-4.06098	-4.29151	-4.52885	-4.05327
235	-4.62025	-4.85125	-5.11588	-4.52821
234	-5.15834	-5.50941	-5.68827	-5.05151
233	-5.91679	-6.3344	-6.51175	-5.71004
232	-6.52365	-6.92943	-7.1001	-6.22883
231	-7.16213	-7.55255	-7.77063	-6.76165
230	-7.88686	-8.25813	-8.48879	-7.38864
229	-8.68319	-9.04634	-9.31094	-7.95382
228	-9.43491	-9.92389	-10.1054	-8.71353
227	-10.2794	-10.7345	-10.9106	-9.40972
226	-11.0568	-11.4625	-11.6777	-10.1939
225	-11.6988	-12.1785	-12.3839	-10.7122
224	-12.4131	-12.8199	-13.0391	-11.2286
223	-13.0211	-13.454	-13.6613	-11.6259
222	-13.5601	-13.9599	-14.2389	-12.11
221	-14.0562	-14.479	-14.7891	-12.5414
220	-14.4001	-14.7813	-15.1847	-12.9287
219	-14.7502	-15.0826	-15.5052	-13.2076
218	-14.9997	-15.2486	-15.5882	-13.4539
217	-15.1992	-15.5112	-15.751	-13.6432
216	-15.3547	-15.7489	-15.9642	-13.8131
215	-15.3952	-15.9909	-16.167	-14.0701
214	-15.5633	-16.0759	-16.3238	-14.2902
213	-15.7443	-16.3187	-16.6279	-14.4808
212	-16.0605	-16.5608	-16.9111	-14.677
211	-16.4562	-16.87	-17.1703	-14.8675
210	-16.6299	-17.2682	-17.5287	-15.0265
209	-16.8918	-17.4567	-17.6886	-15.3193
208	-16.8692	-17.4948	-17.8103	-15.414
207	-16.5497	-17.1481	-17.5304	-15.2653
206	-15.4666	-16.4231	-16.7864	-14.6279
205	-14.1244	-15.2001	-15.5822	-13.4915
204	-12.2071	-13.4761	-13.7917	-12.1133
203	-10.1136	-11.1451	-11.6744	-10.2665
202	-7.81702	-9.06044	-9.70903	-8.66042
201	-5.09082	-6.35004	-6.80789	-6.23872
200	-1.7615	-3.14255	-3.68215	-3.78336
199	1.78307	0.489687	0.257264	-0.46472
198	5.35506	3.89288	3.4533	2.24445
197	8.53615	6.74791	6.62273	5.79425
196	9.57389	6.66561	5.87498	6.13068
195	6.60475	4.66241	4.06478	5.1225
194	3.95412	0.684456	0.851926	1.89395
193	1.83767	0.445187	-0.75127	3.17119
192	0.097448	0.239248	-1.68935	4.74732
191	0.772779	1.16609	0.511814	1.94036
190	1.31878	0.031208	-0.17786	0.08431
189	0.094148	-1.44673	2.2452	0.740423
188	1.92518	-2.2855	1.56714	2.64418
187	1.77638	-0.94648	2.25349	1.68031
186	-1.10258	0.393777	2.50957	1.67962
185	0.161596	1.83146	3.38043	5.08521

## Sheet: PFOc - IgG
Wavelength [nm]	40	55	70	85
260	-0.6206	-0.90555	-0.79441	-0.66312
259	-0.754	-0.98841	-0.86865	-0.73855
258	-0.81543	-1.05874	-0.91522	-0.76359
257	-0.82084	-1.08231	-1.023	-0.87059
256	-0.80319	-1.11967	-1.08776	-0.89876
255	-0.82282	-1.14197	-1.06607	-0.90423
254	-0.84194	-1.21272	-1.15332	-0.92203
253	-0.94179	-1.29176	-1.17728	-0.96845
252	-0.98723	-1.33725	-1.23978	-0.99831
251	-1.07765	-1.37984	-1.28702	-1.09437
250	-1.15242	-1.46624	-1.35143	-1.0997
249	-1.15914	-1.53239	-1.36358	-1.13051
248	-1.17617	-1.56046	-1.41266	-1.17717
247	-1.19831	-1.58805	-1.41106	-1.26204
246	-1.31837	-1.6423	-1.46585	-1.28516
245	-1.39581	-1.6809	-1.52642	-1.38191
244	-1.4672	-1.68551	-1.5383	-1.42958
243	-1.51829	-1.70868	-1.62107	-1.47772
242	-1.5064	-1.71952	-1.72692	-1.57178
241	-1.50858	-1.79276	-1.84128	-1.58112
240	-1.52496	-1.88532	-1.83073	-1.68042
239	-1.60546	-2.01755	-1.86941	-1.73748
238	-1.63102	-2.03903	-1.8969	-1.77732
237	-1.73455	-2.12591	-1.95805	-1.83639
236	-1.79389	-2.16311	-2.03934	-1.95048
235	-1.9009	-2.34582	-2.16303	-2.16237
234	-2.03073	-2.55439	-2.41071	-2.33708
233	-2.34031	-2.8816	-2.73133	-2.61332
232	-2.58875	-3.0483	-3.00535	-2.8279
231	-2.88227	-3.3153	-3.2576	-3.0709
230	-3.1383	-3.49851	-3.40476	-3.29076
229	-3.31273	-3.78539	-3.59019	-3.57886
228	-3.52772	-4.05636	-3.82616	-3.77144
227	-3.7479	-4.38183	-4.00705	-3.93021
226	-4.04618	-4.65079	-4.29031	-4.16985
225	-4.39333	-4.95914	-4.44396	-4.49032
224	-4.67371	-5.29863	-4.72469	-4.81972
223	-5.04696	-5.71088	-5.09278	-5.15502
222	-5.40104	-6.13086	-5.4677	-5.53462
221	-5.77162	-6.50672	-5.85466	-5.86636
220	-6.10565	-6.8878	-6.25757	-6.1971
219	-6.44842	-7.24714	-6.52674	-6.49071
218	-6.69514	-7.44469	-6.66908	-6.67945
217	-6.77853	-7.59909	-6.76062	-6.8282
216	-6.67888	-7.73278	-6.83464	-6.83512
215	-6.64129	-7.71668	-6.77158	-6.72265
214	-6.47915	-7.57774	-6.64252	-6.56118
213	-6.16857	-7.25723	-6.46103	-6.29476
212	-5.88192	-6.85651	-6.12158	-6.04004
211	-5.52759	-6.41922	-5.84506	-5.76875
210	-4.96774	-5.96667	-5.44698	-5.177
209	-4.38714	-5.43417	-5.01417	-4.63065
208	-3.52895	-4.7843	-4.55766	-3.92339
207	-2.70591	-3.76399	-3.72613	-3.19097
206	-1.64797	-2.78404	-3.06025	-2.38005
205	-0.74645	-1.79078	-2.25477	-1.44148
204	-0.00275	-0.7884	-1.56772	-0.55337
203	0.587294	-0.01663	-1.1224	0.262273
202	0.949097	0.664746	-0.68852	0.697998
201	1.38387	0.993779	-0.30756	1.12199
200	1.74607	1.27022	0.01816	1.38125
199	1.94102	1.04702	0.24195	1.1909
198	1.66817	0.664522	0.57629	1.36875
197	2.27931	0.053928	1.47408	1.06814
196	1.40599	0.886591	1.12841	0.774144
195	-0.46285	1.00733	0.565167	0.877448
194	0.232883	0.72985	-0.48621	1.2616
193	0.897908	1.2065	0.940208	2.4352
192	1.71188	4.41221	0.666357	3.4868
191	1.89993	1.94802	1.50215	5.17744
190	4.07997	0.756049	2.82405	3.1891
189	3.9858	2.85033	1.07399	0.569892
188	1.7449	4.42294	-0.97042	-2.11216
187	1.95747	2.34678	2.74891	-1.02983
186	0.859946	2.79339	3.32941	0.192278
185	0.604674	4.00133	2.54446	-1.36094

## Sheet: PBS - GFP
Wavelength [nm]	40	55	70	85
260	1.1441	0.843405	0.870456	0.747335
259.9	1.14761	0.867528	0.857936	0.76943
259.8	1.10128	0.848475	0.84615	0.795232
259.7	1.06991	0.853959	0.827994	0.814097
259.6	1.08897	0.844976	0.822992	0.822923
259.5	1.04567	0.871071	0.80824	0.804596
259.4	1.04388	0.875649	0.820249	0.817506
259.3	1.05072	0.855027	0.856231	0.813295
259.2	1.02932	0.831566	0.851573	0.809536
259.1	1.01596	0.808772	0.81965	0.782952
259	1.00219	0.839913	0.82552	0.748125
258.9	0.994683	0.813699	0.825866	0.739614
258.8	0.996822	0.808265	0.840005	0.758915
258.7	0.995418	0.802453	0.827378	0.746405
258.6	0.992551	0.825057	0.793912	0.756072
258.5	0.983422	0.84143	0.790655	0.783214
258.4	0.985123	0.881061	0.83083	0.763767
258.3	0.955236	0.894187	0.818181	0.774324
258.2	0.960747	0.891211	0.822394	0.784427
258.1	0.935536	0.887029	0.773566	0.860295
258	0.901315	0.855876	0.802572	0.829362
257.9	0.873219	0.830573	0.764327	0.807642
257.8	0.878086	0.829682	0.792189	0.805041
257.7	0.875167	0.797768	0.773563	0.786252
257.6	0.897829	0.811149	0.75593	0.760831
257.5	0.89286	0.810349	0.752165	0.751723
257.4	0.873534	0.783807	0.747643	0.732061
257.3	0.869159	0.825771	0.744171	0.749467
257.2	0.901949	0.819632	0.769429	0.752512
257.1	0.929845	0.834926	0.795178	0.715407
257	0.886709	0.832859	0.798095	0.716578
256.9	0.893854	0.867275	0.767114	0.740939
256.8	0.889773	0.877606	0.809773	0.732044
256.7	0.897647	0.886398	0.805682	0.690802
256.6	0.878562	0.902718	0.810114	0.673477
256.5	0.896869	0.890746	0.807907	0.642633
256.4	0.885427	0.841458	0.798403	0.621749
256.3	0.884376	0.797876	0.775355	0.603051
256.2	0.91593	0.766679	0.799798	0.616072
256.1	0.9357	0.729304	0.858146	0.595783
256	0.894497	0.76031	0.797623	0.552288
255.9	0.911519	0.750642	0.831684	0.549061
255.8	0.920724	0.777443	0.79937	0.54366
255.7	0.938654	0.771705	0.797445	0.572367
255.6	0.936499	0.799522	0.815899	0.570387
255.5	0.929587	0.807955	0.792544	0.552446
255.4	0.935883	0.849541	0.775227	0.551687
255.3	0.943804	0.847717	0.810763	0.482224
255.2	0.939956	0.855651	0.79175	0.461455
255.1	0.924526	0.840089	0.769363	0.427914
255	0.895325	0.80768	0.79558	0.392053
254.9	0.896174	0.82017	0.752588	0.4095
254.8	0.881317	0.808539	0.712968	0.400887
254.7	0.922994	0.818175	0.717635	0.3802
254.6	0.93657	0.83383	0.69593	0.406871
254.5	0.895631	0.835629	0.704029	0.422765
254.4	0.903114	0.86282	0.695494	0.430066
254.3	0.91121	0.853087	0.704016	0.415072
254.2	0.914895	0.844733	0.7219	0.447639
254.1	0.958092	0.825281	0.729884	0.459098
254	0.946027	0.784541	0.753431	0.40356
253.9	0.920267	0.79174	0.715366	0.400638
253.8	0.927659	0.779608	0.698924	0.44459
253.7	0.898004	0.771277	0.679725	0.453036
253.6	0.872798	0.748868	0.67677	0.438951
253.5	0.857537	0.74353	0.666906	0.42463
253.4	0.855808	0.734401	0.674003	0.433063
253.3	0.847333	0.7081	0.643998	0.445466
253.2	0.84248	0.716467	0.650313	0.476473
253.1	0.836246	0.691696	0.703365	0.4281
253	0.8293	0.713379	0.72014	0.449222
252.9	0.785257	0.706725	0.680795	0.452655
252.8	0.779814	0.741329	0.669367	0.428655
252.7	0.777908	0.718221	0.649436	0.442842
252.6	0.794967	0.690373	0.639712	0.452547
252.5	0.79333	0.675275	0.645213	0.444139
252.4	0.774887	0.67782	0.630049	0.426276
252.3	0.769966	0.651059	0.624624	0.407553
252.2	0.759276	0.608254	0.606964	0.429733
252.1	0.752828	0.542827	0.611956	0.402318
252	0.763143	0.510969	0.597782	0.401361
251.9	0.734187	0.484039	0.539826	0.403625
251.8	0.734551	0.50007	0.549312	0.411743
251.7	0.744833	0.500766	0.510691	0.410769
251.6	0.742336	0.49844	0.513866	0.382656
251.5	0.756485	0.471544	0.513777	0.354321
251.4	0.729715	0.46886	0.490032	0.334166
251.3	0.72839	0.486741	0.51746	0.338062
251.2	0.714092	0.467696	0.465941	0.348872
251.1	0.682935	0.428011	0.461301	0.351057
251	0.687396	0.41719	0.419935	0.314158
250.9	0.666224	0.395015	0.427081	0.296704
250.8	0.6616	0.394095	0.35556	0.299578
250.7	0.68291	0.390463	0.369076	0.278945
250.6	0.672668	0.377119	0.347173	0.260101
250.5	0.688776	0.39872	0.343596	0.205857
250.4	0.706233	0.363826	0.342539	0.210246
250.3	0.702822	0.345621	0.307111	0.228083
250.2	0.698009	0.37828	0.3242	0.250317
250.1	0.663285	0.36453	0.29646	0.208268
250	0.652817	0.353667	0.240654	0.232832
249.9	0.620464	0.367341	0.212942	0.223073
249.8	0.656015	0.39198	0.216362	0.188316
249.7	0.637605	0.384809	0.198004	0.191007
249.6	0.600937	0.383648	0.198531	0.174045
249.5	0.579942	0.379082	0.188035	0.184234
249.4	0.565248	0.398404	0.181754	0.154912
249.3	0.586619	0.387001	0.180323	0.169201
249.2	0.568327	0.400175	0.166734	0.191147
249.1	0.523848	0.405424	0.140574	0.149519
249	0.503085	0.399444	0.106647	0.113122
248.9	0.499115	0.401759	0.107153	0.108485
248.8	0.501291	0.357741	0.128246	0.105387
248.7	0.506501	0.319033	0.118803	0.0654864
248.6	0.501504	0.297487	0.108557	0.0348907
248.5	0.462904	0.304121	0.0855455	0.0501829
248.4	0.44139	0.335371	0.0832554	0.0356687
248.3	0.453661	0.291628	0.105398	-0.00938051
248.2	0.463023	0.268208	0.0622214	-0.0145969
248.1	0.437961	0.257753	0.0294131	-0.0405531
248	0.439934	0.264796	0.0306768	-0.0555123
247.9	0.483592	0.276218	0.00687425	-0.105999
247.8	0.472808	0.283519	0.0203472	-0.0887241
247.7	0.446188	0.338606	0.0227179	-0.0799786
247.6	0.405532	0.345868	-0.0151628	-0.0904866
247.5	0.386261	0.350142	-0.054315	-0.158439
247.4	0.363939	0.332365	-0.0937857	-0.174717
247.3	0.314354	0.283599	-0.0903754	-0.215924
247.2	0.302992	0.255275	-0.124282	-0.215814
247.1	0.322405	0.27366	-0.135973	-0.240753
247	0.304116	0.272944	-0.164518	-0.29837
246.9	0.287795	0.289492	-0.186569	-0.355452
246.8	0.292829	0.25607	-0.177766	-0.351991
246.7	0.300946	0.23024	-0.174329	-0.374684
246.6	0.29954	0.234852	-0.19713	-0.410877
246.5	0.286272	0.235048	-0.231402	-0.419465
246.4	0.261813	0.199145	-0.238712	-0.432999
246.3	0.233017	0.147835	-0.252321	-0.426602
246.2	0.26495	0.137077	-0.257845	-0.442567
246.1	0.21609	0.0970106	-0.265246	-0.519623
246	0.165441	0.0672997	-0.28092	-0.543835
245.9	0.152365	0.0445165	-0.320325	-0.565258
245.8	0.149794	0.0389157	-0.33648	-0.608562
245.7	0.146089	0.0157716	-0.35865	-0.60934
245.6	0.185645	0.0493477	-0.366361	-0.607802
245.5	0.173656	0.00156851	-0.401097	-0.624819
245.4	0.146645	0.0194375	-0.419359	-0.649838
245.3	0.156467	0.0180833	-0.453313	-0.658645
245.2	0.143236	0.00410637	-0.466611	-0.662638
245.1	0.119055	-0.0381504	-0.500367	-0.693395
245	0.121317	-0.0984263	-0.502109	-0.707396
244.9	0.108558	-0.146316	-0.498948	-0.726609
244.8	0.0645307	-0.133657	-0.540496	-0.73348
244.7	0.0253011	-0.16395	-0.588812	-0.739859
244.6	-0.0223066	-0.192596	-0.642984	-0.794011
244.5	-0.0934799	-0.22852	-0.658558	-0.827034
244.4	-0.0677722	-0.255952	-0.675875	-0.879817
244.3	-0.0544908	-0.321679	-0.715451	-0.962089
244.2	-0.0440421	-0.343528	-0.731506	-0.958649
244.1	-0.0638552	-0.359075	-0.739329	-0.945576
244	-0.0874225	-0.366323	-0.729423	-0.984283
243.9	-0.0859391	-0.386189	-0.714412	-1.03505
243.8	-0.122623	-0.459949	-0.745655	-1.07311
243.7	-0.179804	-0.500784	-0.787528	-1.12359
243.6	-0.197425	-0.518811	-0.806251	-1.14507
243.5	-0.24991	-0.572698	-0.863048	-1.19759
243.4	-0.235078	-0.57613	-0.912071	-1.30075
243.3	-0.273971	-0.601054	-0.959139	-1.34529
243.2	-0.336255	-0.634367	-0.954559	-1.37114
243.1	-0.36548	-0.628284	-1.04006	-1.41875
243	-0.384043	-0.691557	-1.08642	-1.42871
242.9	-0.398037	-0.697237	-1.09625	-1.46609
242.8	-0.38268	-0.707496	-1.1476	-1.44064
242.7	-0.392334	-0.713695	-1.1705	-1.48301
242.6	-0.38855	-0.747339	-1.21734	-1.5047
242.5	-0.441739	-0.797679	-1.27221	-1.5758
242.4	-0.452937	-0.785616	-1.30464	-1.64427
242.3	-0.508563	-0.847175	-1.33452	-1.72525
242.2	-0.582959	-0.826591	-1.37166	-1.76536
242.1	-0.602089	-0.879025	-1.40188	-1.77118
242	-0.6506	-0.88532	-1.44533	-1.83131
241.9	-0.674857	-0.921844	-1.49856	-1.86375
241.8	-0.681561	-0.916223	-1.533	-1.91616
241.7	-0.723403	-0.913103	-1.55581	-1.9665
241.6	-0.767125	-0.927541	-1.62371	-1.97184
241.5	-0.777932	-0.991442	-1.63475	-2.0283
241.4	-0.763944	-0.98104	-1.64671	-2.10076
241.3	-0.75727	-0.998635	-1.67446	-2.16629
241.2	-0.766741	-1.02041	-1.68415	-2.21069
241.1	-0.852181	-1.04007	-1.71994	-2.24295
241	-0.881565	-1.06516	-1.81019	-2.26994
240.9	-0.951838	-1.12492	-1.83339	-2.31534
240.8	-1.02972	-1.15128	-1.8649	-2.37972
240.7	-1.05517	-1.22762	-1.94403	-2.43549
240.6	-1.0433	-1.22512	-2.02599	-2.46444
240.5	-1.03835	-1.22413	-2.08229	-2.46944
240.4	-1.07157	-1.23651	-2.15583	-2.52109
240.3	-1.1318	-1.22915	-2.15297	-2.56853
240.2	-1.14701	-1.27262	-2.19466	-2.60077
240.1	-1.18252	-1.31362	-2.25852	-2.60724
240	-1.23668	-1.35761	-2.31952	-2.66554
239.9	-1.27781	-1.38651	-2.40839	-2.72181
239.8	-1.3179	-1.41952	-2.41819	-2.78564
239.7	-1.33	-1.44768	-2.40972	-2.8984
239.6	-1.40227	-1.5247	-2.49444	-2.95817
239.5	-1.44954	-1.57232	-2.54672	-3.03759
239.4	-1.51626	-1.6267	-2.61478	-3.11086
239.3	-1.56838	-1.66959	-2.63467	-3.14469
239.2	-1.61772	-1.72291	-2.6993	-3.21098
239.1	-1.61852	-1.82168	-2.76778	-3.2545
239	-1.63642	-1.85368	-2.81008	-3.27055
238.9	-1.68056	-1.91774	-2.81957	-3.3151
238.8	-1.73021	-1.94324	-2.88682	-3.40086
238.7	-1.76139	-2.00524	-2.92233	-3.43854
238.6	-1.81148	-2.09038	-2.95192	-3.4918
238.5	-1.82231	-2.16157	-2.97809	-3.5504
238.4	-1.83045	-2.1966	-3.03257	-3.61728
238.3	-1.87738	-2.23157	-3.11247	-3.67294
238.2	-1.88299	-2.28844	-3.15337	-3.78878
238.1	-1.9285	-2.32921	-3.20329	-3.82617
238	-1.9925	-2.36324	-3.26679	-3.86587
237.9	-2.04314	-2.40383	-3.32843	-3.90306
237.8	-2.01456	-2.4582	-3.41615	-3.9848
237.7	-2.05498	-2.51307	-3.4814	-4.01999
237.6	-2.08147	-2.58128	-3.52677	-4.05938
237.5	-2.10315	-2.59394	-3.60307	-4.04487
237.4	-2.13432	-2.65354	-3.71898	-4.145
237.3	-2.21422	-2.6734	-3.73435	-4.20662
237.2	-2.30539	-2.73368	-3.79326	-4.30852
237.1	-2.37038	-2.77375	-3.84488	-4.39206
237	-2.43575	-2.82024	-3.89343	-4.47386
236.9	-2.44361	-2.93713	-3.94697	-4.54256
236.8	-2.44831	-2.98048	-4.00981	-4.62439
236.7	-2.49679	-3.00009	-4.05244	-4.67571
236.6	-2.56017	-3.04635	-4.03582	-4.73152
236.5	-2.53799	-3.12624	-4.126	-4.81154
236.4	-2.53531	-3.1898	-4.19622	-4.87195
236.3	-2.68361	-3.22291	-4.28733	-4.88089
236.2	-2.71318	-3.26331	-4.36596	-4.90779
236.1	-2.71123	-3.27222	-4.42351	-4.97302
236	-2.72932	-3.30643	-4.48793	-5.01688
235.9	-2.73878	-3.37503	-4.55777	-5.06222
235.8	-2.77556	-3.39134	-4.60617	-5.09433
235.7	-2.81381	-3.42512	-4.66067	-5.14259
235.6	-2.89493	-3.50262	-4.71765	-5.1847
235.5	-2.94379	-3.53921	-4.77402	-5.22733
235.4	-2.9794	-3.58686	-4.88335	-5.26567
235.3	-3.049	-3.62855	-4.93605	-5.35864
235.2	-3.06413	-3.6735	-5.03865	-5.44178
235.1	-3.13081	-3.71186	-5.11865	-5.46612
235	-3.21436	-3.78394	-5.15758	-5.50592
234.9	-3.23482	-3.82815	-5.19672	-5.56813
234.8	-3.34717	-3.85755	-5.23033	-5.61357
234.7	-3.39611	-3.92154	-5.31266	-5.67809
234.6	-3.5427	-3.92925	-5.37575	-5.75567
234.5	-3.64008	-3.99302	-5.4466	-5.79115
234.4	-3.66766	-4.00901	-5.51525	-5.8383
234.3	-3.74767	-4.06519	-5.55771	-5.94227
234.2	-3.80344	-4.11442	-5.62973	-6.03316
234.1	-3.85255	-4.17693	-5.66939	-6.0522
234	-3.94519	-4.22673	-5.72762	-6.09965
233.9	-3.97485	-4.29038	-5.79416	-6.18811
233.8	-4.05939	-4.36328	-5.8391	-6.22
233.7	-4.13535	-4.53177	-5.93868	-6.28122
233.6	-4.21568	-4.555	-6.06785	-6.31459
233.5	-4.32289	-4.66199	-6.1273	-6.36768
233.4	-4.36656	-4.75743	-6.30303	-6.44581
233.3	-4.44882	-4.83869	-6.35952	-6.5057
233.2	-4.575	-4.89285	-6.39485	-6.56002
233.1	-4.63047	-4.99118	-6.4606	-6.70282
233	-4.64686	-5.07612	-6.53189	-6.7884
232.9	-4.75253	-5.14392	-6.57972	-6.85998
232.8	-4.83235	-5.20269	-6.61985	-6.91625
232.7	-4.89732	-5.19945	-6.68013	-6.91692
232.6	-4.98654	-5.33762	-6.71197	-6.9686
232.5	-5.05451	-5.38604	-6.78095	-7.02428
232.4	-5.13067	-5.45004	-6.89442	-7.1094
232.3	-5.15272	-5.52588	-6.97347	-7.17046
232.2	-5.21084	-5.56713	-7.03253	-7.21315
232.1	-5.2576	-5.59621	-7.04831	-7.21968
232	-5.28827	-5.66024	-7.10629	-7.27026
231.9	-5.40868	-5.71227	-7.1558	-7.30809
231.8	-5.48997	-5.80753	-7.21739	-7.38318
231.7	-5.53767	-5.84481	-7.31182	-7.44311
231.6	-5.63198	-5.95691	-7.4372	-7.52375
231.5	-5.67396	-6.04839	-7.54853	-7.55209
231.4	-5.76814	-6.08617	-7.54371	-7.56773
231.3	-5.7862	-6.18212	-7.59609	-7.57139
231.2	-5.76964	-6.28516	-7.65284	-7.62864
231.1	-5.84788	-6.37465	-7.72056	-7.71075
231	-5.89339	-6.44472	-7.76849	-7.74407
230.9	-5.91663	-6.54337	-7.80921	-7.75518
230.8	-5.96565	-6.56734	-7.83396	-7.80848
230.7	-6.02716	-6.59684	-7.90968	-7.86114
230.6	-6.13563	-6.63797	-7.99364	-7.97205
230.5	-6.2061	-6.70919	-8.10538	-8.06806
230.4	-6.26075	-6.81286	-8.13792	-8.11834
230.3	-6.30698	-6.85664	-8.25078	-8.13099
230.2	-6.32517	-6.89941	-8.31805	-8.18843
230.1	-6.36953	-6.93622	-8.33957	-8.23627
230	-6.45127	-6.98302	-8.39918	-8.28933
229.9	-6.46649	-7.03715	-8.43174	-8.29643
229.8	-6.56712	-7.116	-8.543	-8.39894
229.7	-6.61221	-7.20601	-8.64879	-8.48803
229.6	-6.6816	-7.2761	-8.69239	-8.54663
229.5	-6.74381	-7.33317	-8.79037	-8.53984
229.4	-6.8782	-7.4009	-8.86597	-8.61166
229.3	-6.90769	-7.45621	-8.94044	-8.66292
229.2	-7.01723	-7.48393	-8.97616	-8.74105
229.1	-7.0591	-7.53291	-9.05104	-8.81845
229	-7.12103	-7.60652	-9.09307	-8.8604
228.9	-7.18993	-7.66386	-9.16827	-8.87172
228.8	-7.26213	-7.72688	-9.21247	-8.96842
228.7	-7.31736	-7.85892	-9.29062	-9.10541
228.6	-7.38067	-8.03125	-9.38772	-9.17434
228.5	-7.44967	-8.084	-9.42319	-9.2706
228.4	-7.47355	-8.09238	-9.48447	-9.28564
228.3	-7.52621	-8.13796	-9.54117	-9.38191
228.2	-7.58451	-8.20331	-9.63969	-9.416
228.1	-7.68175	-8.22345	-9.69176	-9.4518
228	-7.70007	-8.26273	-9.73399	-9.57613
227.9	-7.72775	-8.26185	-9.8303	-9.68241
227.8	-7.8339	-8.31294	-9.96518	-9.76107
227.7	-7.8847	-8.35164	-10.0303	-9.804
227.6	-7.9705	-8.35725	-10.1052	-9.87007
227.5	-8.00517	-8.41802	-10.1564	-9.90818
227.4	-8.04658	-8.45858	-10.1605	-9.9717
227.3	-8.0883	-8.57271	-10.1868	-10.0104
227.2	-8.23381	-8.65752	-10.2583	-10.0631
227.1	-8.24172	-8.7422	-10.3796	-10.2245
227	-8.3061	-8.82769	-10.4132	-10.2506
226.9	-8.39613	-8.89872	-10.4605	-10.3442
226.8	-8.51099	-8.97698	-10.6201	-10.4142
226.7	-8.57912	-9.04007	-10.6628	-10.5119
226.6	-8.7049	-9.12952	-10.76	-10.626
226.5	-8.75583	-9.15969	-10.7764	-10.6397
226.4	-8.84186	-9.16331	-10.8213	-10.6625
226.3	-8.91359	-9.22096	-10.883	-10.7406
226.2	-9.04362	-9.27909	-10.9372	-10.8666
226.1	-9.11405	-9.35044	-10.9696	-10.8511
226	-9.11548	-9.41539	-11.0262	-10.8457
225.9	-9.1831	-9.52652	-11.0908	-10.9885
225.8	-9.20503	-9.5794	-11.1604	-11.048
225.7	-9.28945	-9.61299	-11.2813	-11.1106
225.6	-9.31671	-9.68396	-11.3153	-11.1824
225.5	-9.41566	-9.71487	-11.392	-11.2289
225.4	-9.53516	-9.71312	-11.4087	-11.2692
225.3	-9.60629	-9.69681	-11.4933	-11.3132
225.2	-9.65957	-9.72903	-11.5376	-11.355
225.1	-9.75312	-9.75312	-11.6229	-11.4262
225	-9.79649	-9.85084	-11.6663	-11.458
224.9	-9.83392	-9.94806	-11.7028	-11.4798
224.8	-9.90797	-10.0311	-11.8117	-11.5064
224.7	-9.97022	-10.1164	-11.8834	-11.5608
224.6	-10.0833	-10.237	-11.9624	-11.66
224.5	-10.1335	-10.2726	-11.9832	-11.6984
224.4	-10.1857	-10.33	-12.0728	-11.7301
224.3	-10.2464	-10.4125	-12.1582	-11.7699
224.2	-10.3243	-10.4554	-12.2558	-11.8487
224.1	-10.3844	-10.528	-12.2777	-11.8771
224	-10.4467	-10.5445	-12.416	-11.908
223.9	-10.4822	-10.5912	-12.4188	-11.8771
223.8	-10.6109	-10.6196	-12.4698	-11.8417
223.7	-10.6602	-10.6813	-12.5685	-11.9191
223.6	-10.7133	-10.7302	-12.6662	-11.9361
223.5	-10.7316	-10.8007	-12.6905	-11.9072
223.4	-10.7471	-10.9116	-12.674	-11.9436
223.3	-10.7505	-11.0369	-12.7626	-12.0287
223.2	-10.7528	-11.0465	-12.8306	-12.0981
223.1	-10.8342	-11.1449	-12.8566	-12.1579
223	-10.8886	-11.3023	-12.9554	-12.2472
222.9	-10.9021	-11.4135	-13.0052	-12.2691
222.8	-10.9277	-11.4353	-13.0713	-12.2852
222.7	-10.9461	-11.4752	-13.1589	-12.4094
222.6	-11.0011	-11.5646	-13.2791	-12.4087
222.5	-11.0866	-11.6262	-13.282	-12.4145
222.4	-11.1625	-11.7425	-13.2744	-12.4304
222.3	-11.2659	-11.7587	-13.3412	-12.5082
222.2	-11.2935	-11.7155	-13.3961	-12.4902
222.1	-11.2937	-11.7954	-13.4586	-12.5689
222	-11.3428	-11.9554	-13.5391	-12.6579
221.9	-11.4064	-12.0497	-13.5779	-12.7284
221.8	-11.5003	-12.0906	-13.6858	-12.7722
221.7	-11.5347	-12.2241	-13.7341	-12.8717
221.6	-11.6224	-12.2894	-13.7091	-12.9682
221.5	-11.7077	-12.3678	-13.7228	-13.0135
221.4	-11.7342	-12.3722	-13.7267	-13.0675
221.3	-11.8285	-12.3907	-13.852	-13.091
221.2	-11.8855	-12.4717	-13.8709	-13.0192
221.1	-11.9319	-12.5389	-13.9281	-13.1077
221	-11.9794	-12.622	-13.9342	-13.1495
220.9	-12.0218	-12.6791	-13.921	-13.1704
220.8	-12.0076	-12.7215	-13.9674	-13.2024
220.7	-12.024	-12.7606	-14.0324	-13.2186
220.6	-12.0869	-12.7938	-14.1532	-13.2885
220.5	-12.1667	-12.8344	-14.2197	-13.3703
220.4	-12.2305	-12.8717	-14.2356	-13.4034
220.3	-12.3163	-12.8989	-14.2809	-13.4475
220.2	-12.3703	-12.9164	-14.2545	-13.5542
220.1	-12.4728	-12.9438	-14.3155	-13.5815
220	-12.5116	-12.916	-14.3582	-13.5713
219.9	-12.5547	-12.8921	-14.2854	-13.5874
219.8	-12.6392	-12.9866	-14.35	-13.5617
219.7	-12.6141	-13.0049	-14.4394	-13.5398
219.6	-12.7177	-12.9608	-14.4405	-13.5478
219.5	-12.7874	-13.0555	-14.4768	-13.5566
219.4	-12.8925	-13.1361	-14.4899	-13.5532
219.3	-12.9959	-13.135	-14.4869	-13.6149
219.2	-13.0655	-13.1801	-14.5524	-13.6353
219.1	-13.1064	-13.2209	-14.6605	-13.6751
219	-13.1474	-13.3444	-14.6906	-13.657
218.9	-13.21	-13.3649	-14.6317	-13.5908
218.8	-13.2571	-13.4244	-14.6755	-13.6549
218.7	-13.2143	-13.4356	-14.7592	-13.6264
218.6	-13.2108	-13.4419	-14.6937	-13.6341
218.5	-13.2187	-13.4229	-14.6731	-13.5563
218.4	-13.1564	-13.4122	-14.7489	-13.5199
218.3	-13.2451	-13.4258	-14.7402	-13.5812
218.2	-13.2457	-13.4159	-14.7829	-13.5441
218.1	-13.2989	-13.4204	-14.7931	-13.5625
218	-13.3478	-13.5269	-14.7953	-13.643
217.9	-13.3574	-13.5154	-14.823	-13.7036
217.8	-13.3146	-13.5463	-14.8079	-13.7169
217.7	-13.3956	-13.6315	-14.9207	-13.6839
217.6	-13.4106	-13.5855	-14.9268	-13.7456
217.5	-13.4506	-13.707	-15.0386	-13.739
217.4	-13.5484	-13.7153	-15.0508	-13.7948
217.3	-13.4709	-13.7391	-15.0582	-13.7358
217.2	-13.4446	-13.7931	-15.0892	-13.68
217.1	-13.4078	-13.931	-15.0923	-13.7295
217	-13.4233	-13.9438	-15.1453	-13.7381
216.9	-13.4307	-14.0043	-15.1904	-13.6896
216.8	-13.4609	-13.9776	-15.2497	-13.796
216.7	-13.4671	-13.9826	-15.236	-13.7754
216.6	-13.3933	-14.081	-15.3541	-13.8492
216.5	-13.4241	-14.0168	-15.4102	-13.85
216.4	-13.439	-14.0552	-15.4223	-13.8811
216.3	-13.4156	-14.0951	-15.4337	-13.9136
216.2	-13.2999	-14.1088	-15.5155	-14.0131
216.1	-13.2654	-14.1227	-15.5326	-14.0554
216	-13.2431	-14.0975	-15.6007	-14.0901
215.9	-13.2365	-14.098	-15.6251	-14.1537
215.8	-13.1921	-14.1121	-15.6845	-14.1811
215.7	-13.1747	-14.1315	-15.6928	-14.1693
215.6	-13.1567	-14.1034	-15.7474	-14.151
215.5	-13.158	-14.0675	-15.7527	-14.2847
215.4	-13.2026	-14.1302	-15.8267	-14.3092
215.3	-13.2214	-14.1084	-15.8056	-14.3149
215.2	-13.3103	-14.2158	-15.7823	-14.4187
215.1	-13.3621	-14.2667	-15.8445	-14.4623
215	-13.4882	-14.2009	-15.8704	-14.5228
214.9	-13.5244	-14.1618	-15.838	-14.5103
214.8	-13.4039	-14.2353	-15.8586	-14.6096
214.7	-13.4247	-14.2891	-15.8371	-14.6243
214.6	-13.3088	-14.2139	-15.836	-14.582
214.5	-13.3446	-14.2055	-15.8698	-14.5751
214.4	-13.4265	-14.1697	-15.7718	-14.5566
214.3	-13.3987	-14.1857	-15.7789	-14.565
214.2	-13.3589	-14.1899	-15.7929	-14.5937
214.1	-13.3232	-14.1664	-15.7516	-14.6835
214	-13.3665	-14.176	-15.711	-14.7163
213.9	-13.5156	-14.127	-15.6185	-14.7695
213.8	-13.4788	-14.1058	-15.6541	-14.8774
213.7	-13.4657	-14.1175	-15.6845	-14.8102
213.6	-13.393	-14.1083	-15.7246	-14.8564
213.5	-13.3917	-14.2092	-15.7122	-14.8723
213.4	-13.4126	-14.1777	-15.6803	-14.9118
213.3	-13.4626	-14.2274	-15.6735	-14.8622
213.2	-13.5558	-14.2503	-15.7585	-14.7719
213.1	-13.5449	-14.3537	-15.7256	-14.8091
213	-13.61	-14.2999	-15.7004	-14.8931
212.9	-13.6856	-14.3194	-15.811	-14.8854
212.8	-13.7889	-14.2617	-15.7567	-15.0052
212.7	-13.8083	-14.2778	-15.829	-14.9662
212.6	-13.8174	-14.2613	-15.908	-14.9282
212.5	-13.8253	-14.3195	-15.8592	-14.8679
212.4	-13.871	-14.238	-15.8679	-14.9365
212.3	-13.8447	-14.3045	-15.9182	-15.0484
212.2	-13.8949	-14.4001	-15.8835	-15.1414
212.1	-13.9012	-14.4229	-15.9653	-15.1304
212	-13.9354	-14.3744	-16.056	-15.1629
211.9	-13.9637	-14.3326	-16.1281	-15.0001
211.8	-13.9203	-14.2836	-16.1364	-15.0096
211.7	-13.9024	-14.4031	-16.2187	-14.8416
211.6	-13.8138	-14.5062	-16.2438	-14.8292
211.5	-13.8504	-14.5149	-16.3611	-14.9076
211.4	-13.8656	-14.5056	-16.5042	-14.8761
211.3	-13.9	-14.4849	-16.6029	-14.9658
211.2	-13.9127	-14.5094	-16.6217	-15.0347
211.1	-13.7801	-14.5697	-16.6215	-15.0426
211	-13.724	-14.5503	-16.5714	-15.0821
210.9	-13.714	-14.6051	-16.6399	-15.007
210.8	-13.8416	-14.5978	-16.661	-15.0481
210.7	-13.7955	-14.6337	-16.8819	-15.116
210.6	-13.6847	-14.643	-16.9114	-15.2408
210.5	-13.7059	-14.6313	-16.964	-15.2732
210.4	-13.8071	-14.6148	-17.0003	-15.4391
210.3	-13.8887	-14.6282	-16.8972	-15.4675
210.2	-13.949	-14.6042	-17.0458	-15.5272
210.1	-13.903	-14.6358	-17.0164	-15.5622
210	-13.8939	-14.6643	-17.158	-15.7299
209.9	-13.8121	-14.623	-17.0965	-15.9162
209.8	-13.8343	-14.6562	-17.1783	-15.8993
209.7	-13.9043	-14.6615	-17.2035	-15.9447
209.6	-13.7474	-14.6274	-17.2518	-16.0427
209.5	-13.7763	-14.6689	-17.2135	-15.9843
209.4	-13.7593	-14.6543	-17.2611	-16.0799
209.3	-13.5446	-14.6623	-17.1699	-16.1893
209.2	-13.4503	-14.7869	-17.1462	-16.2164
209.1	-13.3497	-14.7419	-17.2532	-16.3547
209	-13.4199	-14.744	-17.1258	-16.4828
208.9	-13.3176	-14.6388	-17.1852	-16.4864
208.8	-13.3213	-14.6733	-17.3956	-16.5147
208.7	-13.218	-14.6529	-17.2783	-16.4105
208.6	-13.0953	-14.5556	-17.3311	-16.6842
208.5	-13.0254	-14.7081	-17.3533	-16.7983
208.4	-12.9989	-14.648	-17.3044	-16.9874
208.3	-13.048	-14.7585	-17.4517	-17.1448
208.2	-13.1215	-14.6742	-17.5588	-17.0189
208.1	-13.0042	-14.6939	-17.5759	-17.0024
208	-12.9687	-14.5572	-17.6501	-16.879
207.9	-12.8702	-14.4089	-17.7371	-16.8201
207.8	-12.817	-14.4741	-17.9453	-16.7413
207.7	-12.8195	-14.4179	-17.9946	-16.9978
207.6	-12.8116	-14.4619	-18.0664	-17.031
207.5	-12.6814	-14.4666	-18.1679	-16.8061
207.4	-12.7174	-14.4039	-18.0633	-16.8345
207.3	-12.5893	-14.2605	-18.1235	-16.8203
207.2	-12.377	-14.3402	-18.3055	-16.8215
207.1	-12.1772	-14.5299	-18.2331	-16.9246
207	-12.0697	-14.5759	-18.3861	-17.1029
206.9	-11.9067	-14.4319	-18.4225	-16.9267
206.8	-11.9321	-14.1937	-18.3973	-16.7882
206.7	-11.9564	-14.0923	-18.6441	-16.6736
206.6	-11.8738	-14.2687	-18.5796	-16.8812
206.5	-11.6667	-14.0913	-18.6048	-16.7876
206.4	-11.5757	-14.2762	-18.5672	-16.9084
206.3	-11.4295	-14.0608	-18.5268	-16.8542
206.2	-11.4851	-14.0059	-18.5316	-16.5708
206.1	-11.5612	-13.8204	-18.2356	-16.3844
206	-11.6706	-13.751	-18.2153	-16.2417
205.9	-11.5286	-13.6577	-18.065	-15.8983
205.8	-11.3049	-13.5135	-18.0631	-15.7196
205.7	-11.0894	-13.2561	-17.7668	-15.6118
205.6	-10.9343	-13.2126	-17.838	-15.5412
205.5	-11.1591	-13.1118	-17.3901	-15.0834
205.4	-10.775	-12.8229	-17.2227	-14.8479
205.3	-10.8525	-12.487	-17.2869	-14.7678
205.2	-10.5795	-12.0625	-17.121	-14.6757
205.1	-10.2553	-11.8837	-17.0788	-14.3233
205	-10.2676	-11.7577	-16.8974	-14.1936
204.9	-9.93648	-11.7665	-16.8398	-14.0791
204.8	-9.94932	-11.8571	-16.3592	-13.607
204.7	-9.80155	-11.695	-16.367	-13.509
204.6	-9.58744	-11.4459	-16.4806	-13.0096
204.5	-9.64293	-11.1693	-16.3531	-12.5559
204.4	-9.56853	-11.2887	-16.184	-11.9957
204.3	-9.52248	-11.0244	-16.105	-11.4212
204.2	-9.37469	-10.9418	-16.0497	-11.1521
204.1	-8.87379	-10.9805	-15.9827	-10.361
204	-9.00323	-10.7624	-15.2595	-9.95214
203.9	-8.67588	-10.8387	-15.7025	-9.01793
203.8	-8.77903	-10.0534	-15.6111	-8.34176
203.7	-8.77541	-9.69762	-15.5533	-8.095
203.6	-8.62225	-9.74339	-15.0563	-7.00364
203.5	-8.26443	-9.7443	-14.7073	-6.9189
203.4	-7.7302	-9.65697	-14.0509	-6.60099
203.3	-7.57492	-9.12696	-14.1992	-6.50004
203.2	-7.42598	-9.38457	-13.7657	-5.79708
203.1	-6.78463	-9.40852	-13.5348	-5.1356
203	-6.52567	-9.16236	-13.4902	-5.16659
202.9	-6.01518	-8.88929	-12.7467	-4.74754
202.8	-5.78279	-8.67164	-12.3041	-4.41613
202.7	-5.35942	-8.45062	-12.074	-3.91312
202.6	-4.83878	-8.26409	-11.6423	-3.88449
202.5	-4.69724	-8.05718	-11.4383	-3.67059
202.4	-4.89539	-8.19275	-11.4947	-2.948
202.3	-4.4925	-8.05861	-10.9298	-2.99149
202.2	-4.46337	-7.78529	-10.2053	-2.91157
202.1	-4.25715	-7.93681	-10.4577	-2.79788
202	-3.92094	-8.352	-9.60213	-2.41339
201.9	-3.42218	-8.66055	-9.5425	-2.11059
201.8	-2.89739	-8.90042	-8.35881	-2.02756
201.7	-2.71889	-9.07362	-8.06037	-1.64029
201.6	-2.64709	-8.45882	-7.57966	-1.67075
201.5	-2.24182	-8.66195	-6.47527	-1.63202
201.4	-1.36736	-7.82334	-6.37972	-1.63629
201.3	-0.592566	-7.67766	-5.46374	-1.43166
201.2	-0.347685	-7.82324	-5.63392	-1.39142
201.1	0.269375	-7.85211	-5.45328	-1.19001
201	0.907386	-6.95002	-3.96267	-0.756365
200.9	1.13148	-6.0634	-3.83878	-0.62995
200.8	1.35482	-5.87621	-3.23551	-0.97751
200.7	1.27176	-5.1486	-3.98812	-0.790383
200.6	1.44507	-6.07997	-4.15103	-0.771878
200.5	1.91014	-4.84244	-2.85669	-1.32247
200.4	2.76381	-5.35637	-2.09987	-1.61181
200.3	3.63907	-5.2665	-1.34238	-1.76965
200.2	4.59171	-5.61896	-1.12015	-1.77937
200.1	4.35229	-6.09422	-0.348452	-1.37815
200	4.29456	-5.44305	0.520242	-1.5427
199.9	5.28913	-4.88227	0.721353	-1.16121
199.8	5.18385	-4.60186	1.46766	-1.28796
199.7	5.28636	-4.08811	2.20445	-1.05495
199.6	5.18714	-2.8705	1.91098	-1.1217
199.5	5.65526	-3.14708	1.65927	-1.76142
199.4	6.09358	-2.41569	1.43299	-2.32392
199.3	6.29715	-1.4522	1.09219	-1.50353
199.2	6.73246	-1.83549	0.702652	-1.60573
199.1	6.88037	-1.79591	0.804741	-1.26898
199	6.7922	-2.58911	0.00465873	-1.00001
198.9	7.16167	-1.97768	0.0394068	-1.13354
198.8	7.88389	-0.76673	-0.111781	-1.10893
198.7	7.379	-1.19359	-0.243752	-0.428995
198.6	6.48313	-0.778811	-0.059921	-0.63866
198.5	5.39565	-1.19723	0.730118	-0.373182
198.4	5.71105	-0.767527	0.957533	0.129705
198.3	5.65705	-1.00787	0.114312	0.70331
198.2	5.16554	-0.290788	-0.359669	0.185369
198.1	5.37023	-0.385243	-0.0182251	0.0389934
198	4.66797	-1.2591	0.265646	-0.035139
197.9	4.92456	-1.05269	0.156815	-0.00446742
197.8	4.27252	-2.64974	-0.0305465	-0.49965
197.7	4.87122	-2.99084	1.08004	-0.336652
197.6	5.32948	-2.37518	0.618865	0.000819137
197.5	5.41686	-1.74081	1.26025	0.151818
197.4	5.3295	-1.52247	1.65241	1.24144
197.3	5.15121	-0.91174	1.80822	1.36095
197.2	5.28186	-0.338246	1.13235	1.16959
197.1	4.31276	-0.185342	1.16471	1.68575
197	4.22838	0.887843	0.631488	1.8444
196.9	4.50262	1.32182	1.11066	2.47814
196.8	4.07486	1.81333	-0.101321	2.96244
196.7	3.44298	1.66199	-0.847773	3.01518
196.6	3.13098	0.881753	-1.30776	2.21203
196.5	2.47697	-0.372097	-0.475527	3.13597
196.4	2.31356	-1.50259	-0.859456	2.61015
196.3	2.8669	-2.59096	0.259577	2.26926
196.2	3.31521	-2.67848	0.310763	2.6681
196.1	3.80727	-2.82416	-0.211984	2.75071
196	3.13414	-3.14649	0.215551	3.00975
195.9	2.63757	-2.25454	-0.699745	2.72379
195.8	3.98464	-1.26089	-1.18597	2.87263
195.7	4.6212	0.122805	-2.16838	2.27022
195.6	4.25069	-0.408706	-2.40607	2.55153
195.5	4.00426	-1.67305	-2.11338	2.15979
195.4	4.95109	-1.74876	-1.1301	2.6203
195.3	5.15397	-2.10305	-0.0811294	3.16209
195.2	4.51909	-2.3227	-0.842897	3.0874
195.1	5.24138	-1.65426	-0.598157	2.96813
195	4.48595	-0.831218	-0.89557	2.83113
194.9	5.07459	0.808517	-0.609968	3.29728
194.8	4.53858	0.981257	-0.95153	2.71569
194.7	3.60045	-0.69054	-1.51471	2.12553
194.6	3.40506	-0.258142	-2.20215	2.32381
194.5	3.07421	-0.703093	-2.61067	2.99544
194.4	1.49355	-0.788428	-2.24875	3.40188
194.3	2.52506	-1.61052	-2.85532	2.77596
194.2	2.93593	-2.82722	-3.42988	2.75805
194.1	1.78916	-2.14182	-1.98547	2.8008
194	2.20306	-2.57756	-1.21248	4.46507
193.9	1.50374	-0.454341	-0.741376	4.61121
193.8	-1.07865	1.72254	-0.436347	4.84384
193.7	-2.0617	2.61664	-0.772027	4.31814
193.6	-2.43738	2.1194	-0.498359	3.69727
193.5	-2.02092	2.51768	0.353714	3.63605
193.4	-1.42657	2.4101	0.966691	3.29304
193.3	-1.02933	2.08776	2.16115	3.9915
193.2	-0.942303	1.52443	1.95137	4.61521
193.1	-0.836022	2.08895	2.90915	5.09746
193	0.236601	3.94575	2.58294	5.10015
192.9	-0.256171	4.94687	2.45438	5.03596
192.8	-0.969325	6.8907	2.87399	4.29376
192.7	-0.758079	7.54119	2.18055	4.59845
192.6	0.316375	7.53674	1.71783	4.68785
192.5	0.235495	6.69798	1.56541	5.44061
192.4	-0.919397	7.38183	2.92365	5.45167
192.3	-0.12117	8.47515	2.37681	5.87478
192.2	-0.480968	8.35625	2.12769	6.2431
192.1	-1.37864	7.13328	2.06164	6.02134
192	-0.632443	7.40942	1.63924	5.39741
191.9	-1.00784	6.89454	1.28627	5.19586
191.8	-1.4389	6.9445	1.13378	5.52913
191.7	-1.58455	7.24883	1.87199	5.21087
191.6	-2.56356	7.49506	1.84628	5.3843
191.5	-0.0699634	7.35319	1.83505	5.30928
191.4	1.5265	6.64016	2.04038	4.03943
191.3	2.59186	6.33872	1.18318	4.56619
191.2	3.51624	4.32374	0.0366184	4.29209
191.1	4.87961	4.57395	-0.660719	4.19011
191	6.48903	4.84961	-0.973268	4.25753
190.9	6.35589	5.85733	-1.29749	4.27108
190.8	6.71821	5.00605	-2.30031	5.18498
190.7	5.85536	5.43733	-1.52486	5.44827
190.6	5.3901	5.29783	-1.8086	5.4696
190.5	5.59276	4.12801	-1.58806	6.00193
190.4	4.41068	2.98795	-0.97373	6.4597
190.3	3.54794	1.79212	-1.46302	6.10476
190.2	1.74901	1.18689	-1.20423	5.99209
190.1	1.81992	1.6002	-0.599952	5.87227
190	1.43707	0.692748	-0.813478	6.51594
189.9	2.62495	0.0878594	-0.628836	6.9433
189.8	3.24176	0.785825	-2.19382	7.63887
189.7	2.29902	0.600249	-2.18575	6.72355
189.6	2.75643	0.73153	-2.22518	6.81058
189.5	3.56584	0.881424	-1.80653	6.88833
189.4	3.47485	1.5629	-2.08494	6.32947
189.3	3.193	2.2509	-0.734417	6.3475
189.2	3.18533	3.33584	-0.633981	6.38976
189.1	3.48273	3.75958	-1.70349	6.38173
189	2.83716	4.79983	-1.40739	5.33734
188.9	0.432469	5.13689	-1.26134	5.07927
188.8	1.7319	3.81561	-0.231277	5.9556
188.7	2.37414	4.12628	-0.466093	5.99393
188.6	0.618645	3.93268	-0.74235	5.90175
188.5	0.015165	3.09959	-0.219113	5.80939
188.4	0.355139	4.22737	-1.57975	6.82944
188.3	-0.0181555	3.37083	-2.30528	6.11519
188.2	-0.67387	3.53938	-2.43793	4.90804
188.1	-0.0774499	3.76602	-2.91323	4.28214
188	-0.506467	3.65445	-3.14749	3.1598
187.9	0.825113	3.06548	-1.70116	4.41349
187.8	1.37873	1.25085	-1.33891	4.90913
187.7	1.61142	2.26586	-1.41609	4.94529
187.6	2.05315	2.82438	-1.0183	4.29806
187.5	2.00278	3.09906	-0.921732	3.89962
187.4	1.93918	2.02562	-0.0975583	4.02862
187.3	2.17903	1.93894	0.363852	4.55991
187.2	1.96946	1.53419	0.541704	4.02325
187.1	1.95408	1.90929	0.277004	4.18393
187	1.98236	1.60779	-1.68468	4.52952
186.9	-0.0676629	1.8059	-0.538499	4.07811
186.8	-1.4106	1.07757	-0.345271	4.2786
186.7	-1.12208	1.29938	-0.0669831	4.77015
186.6	-1.64751	0.912217	0.069623	5.81319
186.5	-0.72559	0.406693	-0.0353207	5.56316
186.4	-0.779861	-0.581645	0.445657	6.13058
186.3	-0.75831	-0.927258	-0.42629	6.14823
186.2	-1.66063	-1.61647	2.24518	4.83567
186.1	-1.68241	-0.558006	2.04074	4.13813
186	-1.8114	-0.279518	2.11377	3.44521
185.9	-2.40877	0.931753	1.67966	3.9885
185.8	-2.29046	0.0970982	0.416477	4.39209
185.7	-2.15091	0.0411599	1.65751	5.2955
185.6	-2.94742	1.13471	0.085353	3.60027
185.5	-5.29051	1.06361	-0.876376	3.19761
185.4	-5.98751	1.28097	-0.532466	2.65221
185.3	-3.22596	1.81021	0.422012	1.87585
185.2	-1.60363	0.53436	-0.758509	2.34286
185.1	-1.71695	0.178888	0.779643	2.08055
185	-1.22865	0.0752671	1.83858	3.23075
0	0	0	0	0

## Sheet: PBS - BSA
Wavelength [nm]	40	55	70	85
260	0.424511	0.785399	1.11044	1.11422
259.9	0.413757	0.777656	1.10339	1.11843
259.8	0.411396	0.789674	1.08501	1.11326
259.7	0.435014	0.801045	1.03095	1.10858
259.6	0.445024	0.825632	1.03803	1.1237
259.5	0.481728	0.825503	1.01573	1.14283
259.4	0.483839	0.83642	1.04007	1.13945
259.3	0.48921	0.809843	1.01299	1.10908
259.2	0.506769	0.83337	0.969072	1.12166
259.1	0.494498	0.794349	0.972088	1.13394
259	0.502741	0.805015	0.967865	1.15693
258.9	0.515743	0.785925	0.969632	1.14864
258.8	0.49547	0.788672	1.00002	1.1269
258.7	0.46995	0.779413	0.973136	1.16634
258.6	0.489285	0.790753	0.959983	1.14479
258.5	0.449507	0.769073	0.973227	1.15448
258.4	0.468394	0.773588	0.972078	1.13321
258.3	0.485814	0.781657	0.967309	1.11704
258.2	0.47975	0.765516	0.971988	1.14194
258.1	0.50223	0.740758	0.959435	1.14659
258	0.471864	0.707352	0.927674	1.13942
257.9	0.494825	0.688703	0.946946	1.10544
257.8	0.512101	0.681995	0.958845	1.07755
257.7	0.502947	0.66185	0.964945	1.10067
257.6	0.517268	0.628557	0.99691	1.11713
257.5	0.481665	0.62699	0.988992	1.10341
257.4	0.498374	0.623109	0.992191	1.06644
257.3	0.493414	0.611879	0.987723	1.08902
257.2	0.48658	0.622529	0.992378	1.05571
257.1	0.495332	0.620812	0.998109	1.04812
257	0.49998	0.609647	0.973636	1.03693
256.9	0.45077	0.616483	0.978839	0.991267
256.8	0.421277	0.596632	0.9686	0.961162
256.7	0.41886	0.580992	0.960682	0.964472
256.6	0.427375	0.562781	0.935235	0.93783
256.5	0.380162	0.568779	0.922134	0.921879
256.4	0.358454	0.543226	0.954155	0.889293
256.3	0.366147	0.492136	0.907739	0.83072
256.2	0.295774	0.517235	0.861444	0.79659
256.1	0.292211	0.522268	0.866125	0.798388
256	0.317529	0.494262	0.832523	0.82738
255.9	0.311066	0.515929	0.861442	0.787271
255.8	0.313932	0.514292	0.844873	0.763135
255.7	0.29768	0.51196	0.855164	0.733364
255.6	0.298766	0.520215	0.834907	0.760099
255.5	0.289391	0.525847	0.779739	0.74202
255.4	0.289531	0.550798	0.789622	0.718198
255.3	0.271808	0.542462	0.780021	0.727044
255.2	0.263147	0.531008	0.716055	0.681459
255.1	0.22782	0.488101	0.735488	0.673789
255	0.181331	0.479959	0.715389	0.677431
254.9	0.213595	0.498248	0.722646	0.644307
254.8	0.170182	0.496921	0.694775	0.633345
254.7	0.183619	0.513898	0.71043	0.661286
254.6	0.164844	0.501275	0.697859	0.640269
254.5	0.148984	0.492176	0.629419	0.626809
254.4	0.150445	0.484356	0.608209	0.614031
254.3	0.148927	0.488699	0.56265	0.623558
254.2	0.162908	0.482647	0.543133	0.638872
254.1	0.19708	0.461198	0.532236	0.621887
254	0.203645	0.464146	0.494538	0.569743
253.9	0.212315	0.466046	0.472736	0.579962
253.8	0.215829	0.452928	0.423078	0.562335
253.7	0.202492	0.447949	0.403496	0.553315
253.6	0.193335	0.417922	0.366965	0.579747
253.5	0.171833	0.425208	0.356915	0.578552
253.4	0.144929	0.426169	0.314426	0.572059
253.3	0.112003	0.436229	0.33424	0.531385
253.2	0.107611	0.38087	0.352047	0.519528
253.1	0.129019	0.406806	0.323459	0.528917
253	0.116922	0.383337	0.355569	0.542192
252.9	0.142047	0.344314	0.352519	0.51269
252.8	0.113375	0.303994	0.347475	0.50094
252.7	0.0748055	0.290319	0.340981	0.463013
252.6	-0.0118946	0.276437	0.334652	0.431194
252.5	-0.01546	0.25829	0.304051	0.415462
252.4	-0.059262	0.241887	0.24294	0.37012
252.3	-0.079674	0.184681	0.242036	0.303034
252.2	-0.0999439	0.141574	0.232209	0.286655
252.1	-0.0984971	0.0912074	0.202892	0.247676
252	-0.114992	0.0637834	0.181318	0.228845
251.9	-0.1375	0.0548429	0.169099	0.184868
251.8	-0.17821	0.0616256	0.138888	0.180544
251.7	-0.182704	0.030483	0.121523	0.112147
251.6	-0.215156	0.00663512	0.0954817	0.0750017
251.5	-0.215235	-0.0408184	0.0866265	0.0437937
251.4	-0.263264	-0.0996029	0.0811078	0.00199627
251.3	-0.261918	-0.108777	0.0660134	-0.0400494
251.2	-0.310077	-0.148647	0.0511886	-0.0508929
251.1	-0.372633	-0.210788	0.0412401	-0.110208
251	-0.427994	-0.274033	0.0309883	-0.196077
250.9	-0.528949	-0.324088	-0.0200741	-0.228587
250.8	-0.596346	-0.366292	-0.00298962	-0.252394
250.7	-0.683438	-0.422993	-0.0158359	-0.29811
250.6	-0.729989	-0.481742	-0.0463941	-0.352781
250.5	-0.78786	-0.539026	-0.0768187	-0.393643
250.4	-0.824278	-0.5715	-0.105613	-0.45581
250.3	-0.834247	-0.662573	-0.112099	-0.51555
250.2	-0.873906	-0.704495	-0.177711	-0.538636
250.1	-0.89741	-0.716487	-0.229295	-0.587054
250	-0.964001	-0.780922	-0.242285	-0.64678
249.9	-1.03903	-0.847662	-0.295881	-0.699498
249.8	-1.06944	-0.899889	-0.288804	-0.721697
249.7	-1.11123	-0.947578	-0.345844	-0.764662
249.6	-1.18615	-0.959545	-0.38203	-0.804102
249.5	-1.2385	-1.02027	-0.429627	-0.842364
249.4	-1.29265	-1.08396	-0.488334	-0.884874
249.3	-1.31186	-1.13631	-0.534568	-0.889243
249.2	-1.38628	-1.16201	-0.603146	-0.939316
249.1	-1.45014	-1.19818	-0.60607	-0.991988
249	-1.49537	-1.26595	-0.677543	-1.04572
248.9	-1.55909	-1.30889	-0.68278	-1.08722
248.8	-1.62343	-1.36021	-0.740226	-1.13212
248.7	-1.6903	-1.45383	-0.767806	-1.18523
248.6	-1.76072	-1.47615	-0.831227	-1.2359
248.5	-1.8212	-1.5661	-0.904066	-1.25474
248.4	-1.91104	-1.59958	-0.965177	-1.31707
248.3	-1.98035	-1.63188	-1.04307	-1.37076
248.2	-2.07044	-1.723	-1.08393	-1.4074
248.1	-2.19148	-1.79494	-1.15276	-1.48703
248	-2.24236	-1.86265	-1.19733	-1.53864
247.9	-2.30751	-1.90897	-1.27235	-1.61477
247.8	-2.38514	-1.98984	-1.3069	-1.65777
247.7	-2.48688	-2.02618	-1.41622	-1.69841
247.6	-2.5566	-2.09058	-1.48472	-1.75987
247.5	-2.66833	-2.209	-1.61544	-1.83004
247.4	-2.76145	-2.29231	-1.68784	-1.93346
247.3	-2.88615	-2.37443	-1.77424	-2.02236
247.2	-2.99487	-2.47254	-1.85794	-2.09857
247.1	-3.09359	-2.5483	-1.92291	-2.13797
247	-3.23747	-2.63186	-2.04102	-2.23887
246.9	-3.33242	-2.69238	-2.14418	-2.29624
246.8	-3.43836	-2.77531	-2.19685	-2.32402
246.7	-3.54387	-2.89459	-2.2917	-2.40787
246.6	-3.64205	-2.92745	-2.35789	-2.50552
246.5	-3.77557	-3.01241	-2.47722	-2.5611
246.4	-3.92518	-3.09479	-2.59486	-2.6346
246.3	-4.06009	-3.19912	-2.67614	-2.71224
246.2	-4.16041	-3.31971	-2.77719	-2.80572
246.1	-4.25654	-3.44077	-2.86383	-2.87654
246	-4.41099	-3.5552	-2.90858	-2.9727
245.9	-4.56035	-3.67038	-2.97641	-3.08896
245.8	-4.67702	-3.77031	-3.03176	-3.14601
245.7	-4.79612	-3.92197	-3.16219	-3.19795
245.6	-4.96944	-4.03521	-3.27063	-3.3055
245.5	-5.11333	-4.17265	-3.33596	-3.41832
245.4	-5.24452	-4.32685	-3.43702	-3.48864
245.3	-5.43365	-4.44499	-3.54654	-3.59587
245.2	-5.61241	-4.58334	-3.59381	-3.673
245.1	-5.78944	-4.71253	-3.71828	-3.77018
245	-5.93361	-4.87721	-3.81299	-3.8868
244.9	-6.11895	-5.04439	-3.94443	-3.9923
244.8	-6.26511	-5.18549	-4.04885	-4.12113
244.7	-6.4367	-5.29363	-4.1888	-4.25386
244.6	-6.61402	-5.4299	-4.28309	-4.38058
244.5	-6.80904	-5.61816	-4.39871	-4.50269
244.4	-6.98649	-5.73565	-4.50979	-4.61419
244.3	-7.20411	-5.92153	-4.6212	-4.71872
244.2	-7.41539	-6.09533	-4.72956	-4.84957
244.1	-7.57538	-6.30801	-4.86157	-4.93605
244	-7.73393	-6.40106	-4.95174	-4.96343
243.9	-7.94288	-6.58255	-5.06611	-5.07911
243.8	-8.14499	-6.73571	-5.15529	-5.17582
243.7	-8.39285	-6.91738	-5.30488	-5.30962
243.6	-8.59474	-7.08235	-5.43797	-5.40115
243.5	-8.83147	-7.29187	-5.547	-5.53581
243.4	-9.09521	-7.46413	-5.67205	-5.70742
243.3	-9.35194	-7.67895	-5.82444	-5.80391
243.2	-9.65942	-7.92622	-5.98618	-5.9434
243.1	-9.90865	-8.14792	-6.10586	-6.11084
243	-10.0843	-8.31869	-6.2082	-6.17627
242.9	-10.347	-8.52641	-6.32942	-6.27674
242.8	-10.6485	-8.73746	-6.4435	-6.40182
242.7	-10.8893	-8.93077	-6.62175	-6.57264
242.6	-11.1973	-9.19008	-6.79326	-6.69675
242.5	-11.5206	-9.48214	-7.00129	-6.89647
242.4	-11.8139	-9.7232	-7.13971	-7.05144
242.3	-12.0764	-9.95719	-7.3035	-7.19576
242.2	-12.3788	-10.178	-7.52325	-7.35276
242.1	-12.6889	-10.3724	-7.70258	-7.51209
242	-12.9761	-10.669	-7.86618	-7.679
241.9	-13.2895	-10.9192	-8.0725	-7.83837
241.8	-13.6339	-11.1886	-8.25272	-7.99941
241.7	-13.9821	-11.4278	-8.4179	-8.15181
241.6	-14.3011	-11.706	-8.58379	-8.35087
241.5	-14.6553	-11.974	-8.75993	-8.51714
241.4	-14.9274	-12.187	-8.88408	-8.60311
241.3	-15.2581	-12.4877	-9.11746	-8.74242
241.2	-15.6572	-12.7709	-9.29886	-8.8874
241.1	-16.022	-13.047	-9.5105	-9.06379
241	-16.3984	-13.3635	-9.71336	-9.24501
240.9	-16.7802	-13.694	-9.92301	-9.43369
240.8	-17.1259	-13.9649	-10.1102	-9.58946
240.7	-17.6701	-14.3595	-10.3608	-9.85997
240.6	-18.0503	-14.6574	-10.5833	-10.0329
240.5	-18.4551	-14.9868	-10.8046	-10.2151
240.4	-18.9652	-15.3795	-11.0741	-10.4524
240.3	-19.3991	-15.7351	-11.2978	-10.6681
240.2	-19.7784	-16.0972	-11.5121	-10.8285
240.1	-20.2325	-16.4434	-11.7783	-11.0174
240	-20.6678	-16.8087	-12.0064	-11.1801
239.9	-21.1096	-17.1517	-12.2376	-11.3763
239.8	-21.5815	-17.4858	-12.5018	-11.5522
239.7	-22.054	-17.863	-12.7494	-11.7358
239.6	-22.5182	-18.2326	-13.0235	-11.9342
239.5	-23.0052	-18.6138	-13.2724	-12.145
239.4	-23.4871	-19.0413	-13.5023	-12.3194
239.3	-23.9377	-19.3856	-13.7644	-12.5012
239.2	-24.4197	-19.8195	-14.0197	-12.7016
239.1	-24.9692	-20.1643	-14.2959	-12.9123
239	-25.3633	-20.4652	-14.5086	-13.0324
238.9	-25.8591	-20.8259	-14.7375	-13.2101
238.8	-26.4767	-21.2689	-14.9808	-13.4006
238.7	-27.0408	-21.6765	-15.2575	-13.5959
238.6	-27.5752	-22.1441	-15.5129	-13.7837
238.5	-27.9645	-22.4386	-15.6944	-13.8964
238.4	-28.5243	-22.8725	-15.9597	-14.1305
238.3	-29.053	-23.2495	-16.2247	-14.3309
238.2	-29.6321	-23.6943	-16.5151	-14.5496
238.1	-30.2113	-24.1406	-16.8258	-14.7193
238	-30.6662	-24.4832	-17.0333	-14.909
237.9	-31.2669	-24.8869	-17.3188	-15.0977
237.8	-31.8839	-25.3637	-17.5837	-15.2926
237.7	-32.5556	-25.8649	-17.8739	-15.5192
237.6	-33.1673	-26.3179	-18.1645	-15.7712
237.5	-33.7834	-26.7586	-18.461	-15.9841
237.4	-34.6079	-27.34	-18.8208	-16.2545
237.3	-35.248	-27.8117	-19.1284	-16.4851
237.2	-35.9411	-28.3227	-19.3824	-16.708
237.1	-36.6295	-28.7753	-19.6874	-16.9258
237	-37.2544	-29.309	-19.9606	-17.1572
236.9	-37.9311	-29.8187	-20.2301	-17.325
236.8	-38.6495	-30.3034	-20.553	-17.5678
236.7	-39.294	-30.8283	-20.8585	-17.8068
236.6	-40.0118	-31.3179	-21.1076	-18.0665
236.5	-40.7095	-31.8377	-21.4074	-18.26
236.4	-41.3718	-32.3685	-21.7156	-18.5537
236.3	-42.0832	-32.8894	-22.0446	-18.8216
236.2	-42.7837	-33.4173	-22.4006	-19.0294
236.1	-43.5154	-33.9593	-22.7359	-19.2751
236	-44.251	-34.4838	-23.0948	-19.4977
235.9	-44.8391	-34.8842	-23.3273	-19.6732
235.8	-45.6099	-35.4225	-23.6517	-19.9076
235.7	-46.3438	-36.0187	-23.9375	-20.1041
235.6	-47.1168	-36.6122	-24.2565	-20.3701
235.5	-47.8966	-37.1765	-24.5855	-20.6749
235.4	-48.6324	-37.7427	-24.9184	-20.9508
235.3	-49.4066	-38.2725	-25.2179	-21.1522
235.2	-50.1996	-38.8563	-25.55	-21.468
235.1	-51.0201	-39.4101	-25.9568	-21.7093
235	-51.8728	-40.021	-26.3219	-21.9135
234.9	-52.7082	-40.6214	-26.6783	-22.1481
234.8	-53.5233	-41.2415	-26.9857	-22.3702
234.7	-54.3295	-41.8156	-27.339	-22.6833
234.6	-55.1528	-42.4443	-27.6679	-22.9796
234.5	-55.9313	-43.0195	-28.0455	-23.2681
234.4	-56.7747	-43.6561	-28.3824	-23.4258
234.3	-57.633	-44.2666	-28.7475	-23.7563
234.2	-58.5174	-44.8634	-29.1233	-23.981
234.1	-59.3487	-45.5031	-29.432	-24.2383
234	-60.2425	-46.1158	-29.7684	-24.5003
233.9	-61.1117	-46.7632	-30.1937	-24.6791
233.8	-61.9935	-47.4994	-30.5567	-24.9793
233.7	-63.1174	-48.303	-30.9844	-25.3366
233.6	-64.2489	-49.0938	-31.4947	-25.624
233.5	-65.4217	-49.9461	-31.9433	-25.915
233.4	-66.5249	-50.7416	-32.3896	-26.2454
233.3	-67.4287	-51.3659	-32.7422	-26.5253
233.2	-68.6194	-52.2441	-33.2605	-26.8363
233.1	-69.82	-53.0645	-33.7494	-27.1091
233	-70.9816	-53.8907	-34.1789	-27.5283
232.9	-71.6688	-54.3742	-34.4741	-27.6652
232.8	-72.5749	-55.0259	-34.8283	-28.0351
232.7	-73.2136	-55.5326	-35.1449	-28.2389
232.6	-74.1569	-56.1546	-35.5377	-28.4726
232.5	-74.8732	-56.6625	-35.8158	-28.6689
232.4	-75.8065	-57.3119	-36.1893	-28.9062
232.3	-76.7639	-58.0316	-36.6031	-29.1672
232.2	-77.4767	-58.5929	-36.8965	-29.3445
232.1	-78.2406	-59.055	-37.199	-29.4723
232	-79.15	-59.737	-37.577	-29.6962
231.9	-79.8928	-60.2112	-37.9237	-29.8473
231.8	-80.5642	-60.7609	-38.1939	-30.0684
231.7	-81.4766	-61.528	-38.5544	-30.3757
231.6	-82.4175	-62.217	-38.8866	-30.6819
231.5	-83.3182	-62.8879	-39.2967	-30.9258
231.4	-84.0205	-63.4072	-39.5764	-31.1105
231.3	-85.022	-64.1132	-39.9587	-31.327
231.2	-85.9853	-64.8083	-40.3294	-31.5831
231.1	-86.698	-65.2879	-40.5953	-31.8155
231	-87.4054	-65.8048	-40.8906	-32.0915
230.9	-88.1487	-66.3554	-41.1731	-32.2322
230.8	-88.8319	-66.9072	-41.4674	-32.4326
230.7	-89.5805	-67.4132	-41.7334	-32.6276
230.6	-90.5318	-68.0678	-42.1789	-32.9226
230.5	-91.6432	-68.9231	-42.7498	-33.3473
230.4	-92.5137	-69.5151	-43.1349	-33.6223
230.3	-93.6617	-70.392	-43.6266	-33.9226
230.2	-94.572	-71.1065	-44.0858	-34.1312
230.1	-95.3356	-71.5843	-44.3577	-34.4083
230	-96.1695	-72.2179	-44.7581	-34.6894
229.9	-97.0874	-72.8985	-45.137	-34.9407
229.8	-97.9792	-73.5273	-45.6137	-35.1962
229.7	-98.8414	-74.1866	-45.9454	-35.4267
229.6	-99.7902	-74.8526	-46.2888	-35.7106
229.5	-100.933	-75.5875	-46.7428	-36.0762
229.4	-101.827	-76.2618	-47.1203	-36.2978
229.3	-102.53	-76.7431	-47.4137	-36.5935
229.2	-103.454	-77.4122	-47.7879	-36.8374
229.1	-104.373	-78.0667	-48.1246	-37.1585
229	-105.219	-78.6942	-48.5031	-37.4824
228.9	-106.183	-79.3497	-48.8962	-37.6996
228.8	-107.043	-79.9944	-49.3352	-38.0213
228.7	-107.932	-80.5893	-49.7754	-38.2692
228.6	-108.979	-81.3908	-50.235	-38.595
228.5	-109.653	-81.8828	-50.5351	-38.7905
228.4	-110.485	-82.5378	-50.874	-39.1128
228.3	-111.401	-83.0798	-51.2373	-39.35
228.2	-112.233	-83.6759	-51.6239	-39.5259
228.1	-113.049	-84.2742	-51.9893	-39.7977
228	-113.849	-84.8247	-52.3728	-40.0772
227.9	-114.618	-85.478	-52.7133	-40.2207
227.8	-115.645	-86.108	-53.1574	-40.4014
227.7	-116.43	-86.718	-53.5496	-40.6512
227.6	-117.198	-87.2306	-53.9097	-40.9146
227.5	-117.744	-87.66	-54.1369	-41.097
227.4	-118.526	-88.2625	-54.5416	-41.4203
227.3	-119.223	-88.8902	-54.8179	-41.648
227.2	-119.972	-89.4298	-55.0928	-41.8859
227.1	-120.959	-90.1654	-55.4405	-42.2212
227	-121.654	-90.6896	-55.8504	-42.4904
226.9	-122.408	-91.1524	-56.0524	-42.7312
226.8	-123.185	-91.8695	-56.3974	-43.0507
226.7	-123.982	-92.3402	-56.6769	-43.3389
226.6	-124.654	-92.8742	-56.9685	-43.6597
226.5	-125.511	-93.5544	-57.4062	-44.0161
226.4	-126.194	-94.0202	-57.737	-44.3002
226.3	-126.772	-94.4696	-58.0491	-44.5301
226.2	-127.512	-95.1354	-58.4705	-44.8417
226.1	-128.108	-95.6244	-58.7573	-45.0745
226	-128.582	-95.9647	-58.9525	-45.2085
225.9	-129.22	-96.4821	-59.2553	-45.4601
225.8	-129.596	-96.8315	-59.5567	-45.6349
225.7	-130.158	-97.3448	-59.8176	-45.8273
225.6	-130.671	-97.7893	-60.045	-46.0664
225.5	-131.191	-98.2175	-60.2078	-46.2052
225.4	-131.692	-98.6368	-60.4236	-46.4024
225.3	-132.3	-99.1797	-60.8504	-46.8414
225.2	-132.876	-99.572	-61.129	-47.1299
225.1	-133.412	-99.9049	-61.3303	-47.3024
225	-133.811	-100.355	-61.4884	-47.4976
224.9	-134.278	-100.675	-61.812	-47.7206
224.8	-134.664	-100.975	-62.0086	-47.8543
224.7	-135.064	-101.349	-62.3896	-48.0954
224.6	-135.517	-101.68	-62.6187	-48.4271
224.5	-135.905	-102.054	-62.9174	-48.7083
224.4	-136.329	-102.474	-63.1315	-48.8984
224.3	-136.644	-102.755	-63.445	-49.045
224.2	-137.028	-103.022	-63.7333	-49.2713
224.1	-137.268	-103.27	-64.0333	-49.4643
224	-137.707	-103.612	-64.24	-49.6397
223.9	-138.082	-103.863	-64.4776	-49.7967
223.8	-138.429	-104.182	-64.7849	-50.0226
223.7	-138.756	-104.418	-64.9692	-50.2042
223.6	-139.055	-104.681	-65.2339	-50.4478
223.5	-139.262	-104.895	-65.4347	-50.6077
223.4	-139.493	-105.137	-65.6654	-50.7646
223.3	-139.635	-105.501	-65.9908	-50.9473
223.2	-139.949	-105.745	-66.2112	-51.0804
223.1	-140.134	-106.026	-66.3908	-51.2437
223	-140.351	-106.268	-66.6195	-51.4381
222.9	-140.553	-106.596	-66.8664	-51.6429
222.8	-140.892	-106.732	-67.1608	-51.8667
222.7	-141.153	-106.992	-67.4275	-52.0805
222.6	-141.37	-107.197	-67.5251	-52.2781
222.5	-141.442	-107.411	-67.7097	-52.4496
222.4	-141.694	-107.582	-67.9304	-52.6048
222.3	-141.85	-107.69	-68.1346	-52.8597
222.2	-141.963	-107.883	-68.3832	-53.0586
222.1	-142.039	-108.041	-68.5831	-53.3406
222	-142.159	-108.133	-68.7893	-53.6384
221.9	-142.241	-108.291	-68.9264	-53.7161
221.8	-142.268	-108.414	-69.2291	-53.8426
221.7	-142.402	-108.576	-69.4808	-53.9875
221.6	-142.531	-108.741	-69.7573	-54.1446
221.5	-142.662	-108.848	-69.8507	-54.3607
221.4	-142.742	-108.912	-69.836	-54.4886
221.3	-142.887	-109.171	-70.028	-54.7064
221.2	-142.93	-109.353	-70.2585	-54.7904
221.1	-142.891	-109.513	-70.3955	-55.1076
221	-143.028	-109.556	-70.5036	-55.2318
220.9	-143.107	-109.805	-70.6024	-55.4751
220.8	-143.021	-109.857	-70.8985	-55.4881
220.7	-143.189	-109.935	-71.0392	-55.584
220.6	-143.161	-110.02	-71.1547	-55.7027
220.5	-143.141	-110.262	-71.4397	-55.993
220.4	-143.147	-110.303	-71.5117	-55.9833
220.3	-143.219	-110.378	-71.6081	-56.0501
220.2	-143.267	-110.465	-71.731	-56.1994
220.1	-143.258	-110.378	-71.7927	-56.3511
220	-143.32	-110.39	-72.0181	-56.6119
219.9	-143.444	-110.408	-72.1153	-56.7058
219.8	-143.443	-110.396	-72.1875	-57.0539
219.7	-143.515	-110.417	-72.5016	-57.2162
219.6	-143.418	-110.43	-72.5241	-57.3773
219.5	-143.311	-110.532	-72.5137	-57.4209
219.4	-143.169	-110.384	-72.4762	-57.4985
219.3	-143.085	-110.411	-72.6466	-57.6735
219.2	-143.128	-110.466	-72.7969	-57.7258
219.1	-143.048	-110.584	-72.9272	-57.9252
219	-143.038	-110.69	-72.9078	-57.9805
218.9	-143.058	-110.686	-73.0964	-57.9358
218.8	-142.982	-110.914	-73.2474	-58.0811
218.7	-142.92	-110.99	-73.2718	-58.176
218.6	-142.815	-111.094	-73.3619	-58.1748
218.5	-142.761	-111.021	-73.5538	-58.3491
218.4	-142.734	-110.94	-73.715	-58.453
218.3	-142.664	-110.961	-73.7349	-58.6294
218.2	-142.632	-111.141	-73.8569	-58.7989
218.1	-142.611	-111.319	-74.043	-58.8099
218	-142.531	-111.191	-74.1359	-58.939
217.9	-142.553	-111.201	-74.0775	-59.0674
217.8	-142.689	-111.225	-74.2208	-59.0095
217.7	-142.538	-111.414	-74.2978	-59.0782
217.6	-142.473	-111.558	-74.3369	-59.1323
217.5	-142.575	-111.431	-74.3834	-59.2273
217.4	-142.33	-111.606	-74.5196	-59.4457
217.3	-142.381	-111.757	-74.5783	-59.5323
217.2	-142.493	-111.807	-74.6621	-59.3135
217.1	-142.423	-111.847	-74.6418	-59.7193
217	-142.244	-111.982	-74.5934	-59.8322
216.9	-142.226	-112.163	-74.7875	-59.8543
216.8	-142.191	-112.307	-74.8183	-59.7898
216.7	-142.218	-112.439	-74.919	-59.9039
216.6	-142.177	-112.652	-75.139	-60.0536
216.5	-142.208	-112.901	-75.2346	-60.0667
216.4	-142.289	-113.095	-75.2103	-60.1604
216.3	-142.372	-113.125	-75.4073	-60.1163
216.2	-142.437	-113.281	-75.6813	-60.2286
216.1	-142.416	-113.336	-75.8749	-60.2758
216	-142.399	-113.599	-76.0721	-60.4141
215.9	-142.334	-113.643	-76.2389	-60.3863
215.8	-142.226	-113.744	-76.2038	-60.6086
215.7	-142.352	-113.849	-76.4352	-60.6853
215.6	-142.436	-113.901	-76.6636	-60.8132
215.5	-142.667	-113.761	-77.0027	-60.8133
215.4	-142.814	-113.983	-77.1761	-61.0145
215.3	-143.024	-114.026	-77.5012	-61.2433
215.2	-143.047	-114.18	-77.7534	-61.4681
215.1	-143.24	-114.433	-77.6151	-61.6135
215	-143.113	-114.823	-77.7864	-61.6236
214.9	-143.146	-114.986	-78.0602	-61.7171
214.8	-143.288	-114.87	-78.3399	-61.7197
214.7	-143.346	-115.026	-78.4216	-61.9538
214.6	-143.459	-115.146	-78.7303	-61.7835
214.5	-143.496	-115.052	-78.8187	-61.9645
214.4	-143.699	-115.117	-78.9317	-62.1697
214.3	-143.73	-115.307	-79.314	-62.4345
214.2	-144.1	-115.702	-79.559	-62.4997
214.1	-144.287	-115.967	-79.7727	-62.4462
214	-144.723	-116.145	-79.9721	-62.6468
213.9	-144.773	-116.324	-80.292	-62.864
213.8	-144.859	-116.442	-80.3347	-62.7693
213.7	-145.181	-116.634	-81.0378	-62.9632
213.6	-145.481	-116.921	-81.4911	-63.1429
213.5	-145.692	-116.908	-81.7485	-63.251
213.4	-145.943	-117.036	-81.9533	-63.3106
213.3	-146.285	-117.085	-82.1291	-63.4445
213.2	-146.553	-117.078	-82.2449	-63.4544
213.1	-146.579	-117.073	-82.656	-63.6449
213	-146.88	-117.357	-82.8771	-63.7958
212.9	-147.163	-117.794	-82.6819	-64.3326
212.8	-147.672	-118.259	-83.0783	-64.2716
212.7	-147.885	-118.548	-83.5018	-64.822
212.6	-148.358	-118.883	-83.8111	-64.857
212.5	-148.659	-119.443	-84.1121	-64.7624
212.4	-148.945	-119.634	-84.3078	-64.7369
212.3	-148.954	-120.151	-84.4951	-64.6276
212.2	-149.006	-120.432	-84.9174	-65.1347
212.1	-149.32	-120.609	-84.7211	-65.4788
212	-149.576	-121.099	-85.1869	-65.3815
211.9	-150.085	-121.544	-85.373	-65.5739
211.8	-150.543	-121.578	-85.7431	-65.2878
211.7	-151.115	-121.777	-85.7594	-65.3913
211.6	-151.402	-122.044	-85.8556	-65.4192
211.5	-151.606	-122.591	-86.0407	-66.1101
211.4	-151.852	-122.509	-86.5019	-66.3134
211.3	-152.233	-123.09	-86.6087	-66.3309
211.2	-152.683	-123.645	-87.173	-66.588
211.1	-153.416	-124.104	-86.9305	-66.7536
211	-153.611	-124.272	-87.3389	-67.1368
210.9	-154.571	-124.583	-87.5676	-67.7415
210.8	-154.888	-124.986	-87.7768	-67.6827
210.7	-155.245	-124.999	-88.3432	-68.398
210.6	-155.702	-125.473	-88.409	-68.4491
210.5	-156.134	-126.273	-88.657	-68.8704
210.4	-156.077	-126.65	-88.7366	-68.6483
210.3	-156.066	-127.049	-88.5997	-69.0777
210.2	-156.48	-127.518	-89.2273	-69.2422
210.1	-156.8	-127.879	-89.5654	-69.5385
210	-157.574	-128.434	-88.9171	-69.4571
209.9	-157.568	-129.007	-88.6394	-69.1522
209.8	-157.561	-129.126	-88.5199	-69.2339
209.7	-157.574	-129.309	-88.4757	-68.6265
209.6	-157.884	-129.415	-88.5842	-68.8102
209.5	-157.825	-128.817	-87.9453	-67.9226
209.4	-157.927	-128.854	-87.3346	-67.5198
209.3	-158.222	-128.555	-86.9196	-67.0149
209.2	-158.095	-128.866	-86.6593	-67.3025
209.1	-158.286	-128.903	-86.962	-67.8592
209	-158.571	-128.779	-86.5816	-67.2562
208.9	-158.654	-128.886	-86.294	-66.4647
208.8	-158.296	-128.84	-86.928	-66.8418
208.7	-158.314	-129.254	-87.0364	-66.0722
208.6	-157.736	-129.168	-87.1304	-65.5795
208.5	-157.663	-129.495	-86.224	-65.7075
208.4	-156.919	-129.439	-86.2163	-65.5369
208.3	-156.405	-129.294	-85.4981	-64.311
208.2	-156.418	-128.741	-85.1318	-63.0549
208.1	-156.051	-128.516	-84.3001	-62.0512
208	-155.15	-127.999	-83.0783	-61.5001
207.9	-154.019	-127.155	-81.8013	-60.0831
207.8	-153.032	-126.972	-80.0342	-58.803
207.7	-151.477	-125.892	-79.4313	-58.2067
207.6	-150.203	-124.943	-78.4411	-57.71
207.5	-148.672	-124.044	-77.7039	-57.6489
207.4	-147.565	-123.319	-76.3921	-56.8399
207.3	-146.087	-121.935	-74.6568	-55.1415
207.2	-144.168	-120.645	-71.8919	-53.6865
207.1	-143.465	-119.69	-70.9568	-52.3389
207	-141.348	-117.941	-69.8388	-49.9657
206.9	-138.141	-115.141	-68.4113	-48.7343
206.8	-135.636	-113.187	-67.0873	-46.7133
206.7	-134.448	-111.027	-65.4896	-45.1685
206.6	-132.437	-109.442	-63.588	-44.0755
206.5	-129.065	-106.581	-62.1086	-41.9786
206.4	-127.129	-105.523	-60.9972	-40.7601
206.3	-124.291	-103.658	-59.6622	-40.0274
206.2	-122.302	-101.879	-58.7548	-39.1198
206.1	-119.297	-99.4761	-56.6649	-35.8405
206	-116.93	-97.3286	-54.4613	-33.9832
205.9	-113.294	-94.5231	-52.3531	-32.3814
205.8	-110.924	-92.0424	-50.1962	-30.9617
205.7	-108.182	-90.3275	-48.0567	-28.6697
205.6	-106.199	-87.9694	-46.4319	-26.9949
205.5	-103.961	-85.2828	-43.6774	-25.5273
205.4	-100.911	-81.9539	-41.9663	-22.9935
205.3	-98.054	-78.9565	-39.5581	-21.248
205.2	-95.0525	-76.7892	-37.7542	-20.6465
205.1	-91.5638	-73.9037	-36.3095	-20.1217
205	-88.4407	-71.5796	-35.0795	-18.1422
204.9	-85.635	-68.5312	-33.2333	-17.0181
204.8	-81.7999	-65.671	-31.6732	-15.341
204.7	-77.9217	-61.4518	-31.1798	-14.1064
204.6	-75.1914	-58.6823	-29.4134	-12.6482
204.5	-72.455	-56.1256	-28.9333	-10.4931
204.4	-68.7517	-54.3594	-27.5112	-8.64157
204.3	-65.3656	-52.1729	-25.4126	-6.10131
204.2	-62.7621	-50.508	-24.0463	-5.3683
204.1	-58.7601	-46.9292	-22.4496	-4.93996
204	-55.7415	-44.2897	-21.8861	-3.91044
203.9	-51.4609	-40.4493	-19.6243	-2.10002
203.8	-48.9411	-37.4496	-16.7092	-2.12647
203.7	-46.725	-36.4625	-15.8436	-1.44869
203.6	-43.9996	-34.0288	-14.6809	-0.365883
203.5	-41.4211	-32.7883	-13.8214	0.504647
203.4	-37.2992	-30.5387	-11.9114	0.678184
203.3	-34.7393	-27.1386	-11.0252	2.13192
203.2	-31.3192	-24.3235	-8.60904	2.08008
203.1	-28.7422	-22.7819	-6.5324	3.43579
203	-27.3771	-21.2808	-5.46595	2.93752
202.9	-25.482	-19.9641	-5.1692	2.68491
202.8	-24.4301	-17.3271	-5.31305	1.55399
202.7	-20.82	-15.4086	-4.65781	2.2923
202.6	-18.2927	-13.674	-3.38414	2.88008
202.5	-16.5022	-12.5577	-2.60485	2.97104
202.4	-13.895	-10.5695	-2.06279	4.69183
202.3	-12.6855	-9.29881	-0.55365	3.81267
202.2	-11.006	-8.55874	0.431628	3.53269
202.1	-9.00934	-8.18926	0.889964	4.08467
202	-7.20191	-6.88856	1.78885	3.96627
201.9	-5.946	-6.0079	2.33933	3.44865
201.8	-4.60778	-5.44253	2.8125	3.13471
201.7	-3.15869	-4.21559	3.46981	3.76935
201.6	-2.06312	-2.52943	3.52243	3.24605
201.5	-0.18336	-2.32412	3.96993	2.74461
201.4	-0.0990045	-1.46098	3.51488	2.00636
201.3	-0.0488604	-2.35047	5.07254	2.73484
201.2	0.80545	-1.49218	5.78184	1.60894
201.1	1.33445	-0.596217	7.44219	0.965632
201	1.54918	-0.71792	7.18584	1.19906
200.9	1.33546	0.792277	7.92273	-0.0651564
200.8	1.89226	1.48296	8.11472	0.251936
200.7	3.39212	2.32551	7.50582	0.555631
200.6	3.59196	2.57457	7.64174	0.0821349
200.5	4.45978	3.09068	7.21048	-0.934967
200.4	5.67426	2.83407	7.4056	-1.20709
200.3	4.81672	1.81753	6.55329	-1.57441
200.2	5.47554	2.3043	7.15906	-2.12824
200.1	5.27267	3.44007	7.01311	-2.28224
200	6.55671	2.37873	5.23509	-3.78134
199.9	6.07204	3.23701	5.48357	-4.24583
199.8	6.28566	2.75388	5.07016	-4.20099
199.7	6.31806	3.17021	4.38831	-4.19144
199.6	6.6141	3.60487	4.93554	-3.6547
199.5	6.75102	3.33245	4.61164	-4.04343
199.4	6.7065	3.64989	4.36295	-3.67044
199.3	5.57814	3.9879	4.38378	-4.44141
199.2	5.51753	4.04592	3.62065	-3.67563
199.1	4.9459	4.21551	3.1807	-4.65452
199	4.96011	4.04782	2.55147	-5.81336
198.9	5.24694	4.84076	2.50152	-6.76941
198.8	5.14434	4.46502	2.90784	-6.41816
198.7	4.6579	4.48195	2.63521	-5.25404
198.6	4.58978	4.96142	2.15319	-4.9161
198.5	5.51658	4.0364	1.4978	-4.85625
198.4	5.53597	4.31394	2.58294	-4.30287
198.3	5.70717	3.58055	3.84012	-3.5195
198.2	5.9623	4.22821	2.98639	-5.19271
198.1	4.37242	4.49192	2.08417	-4.07276
198	5.4655	3.488	1.02688	-4.32434
197.9	5.3011	3.95829	1.80895	-3.88958
197.8	5.79717	3.2524	0.727309	-2.75836
197.7	5.88616	2.83479	1.19196	-2.56902
197.6	4.78292	3.47046	1.89255	-2.51367
197.5	4.84663	1.76522	1.03175	-2.31727
197.4	4.5032	2.24297	0.949382	-2.75447
197.3	4.77503	2.81367	1.24661	-2.32612
197.2	4.55405	3.78402	1.16873	-2.11301
197.1	4.18277	4.25164	1.50699	-0.864062
197	4.51733	4.55275	1.80508	-0.360666
196.9	5.43885	4.16321	3.28276	-0.219727
196.8	5.92146	3.17329	2.70641	-0.41161
196.7	5.43074	3.9891	1.26168	-1.27335
196.6	6.08445	2.84962	1.23609	-1.24218
196.5	6.76826	1.93131	2.21322	-1.48016
196.4	5.97285	2.02789	2.24077	-1.00867
196.3	5.21181	1.42186	2.20895	-1.39758
196.2	5.50465	1.27998	3.45111	-1.10289
196.1	5.12434	1.43649	3.43083	-1.18816
196	4.16201	1.33638	2.78723	-0.841266
195.9	3.74179	1.99556	2.67427	-2.0266
195.8	3.40396	2.75177	2.96427	-1.49795
195.7	2.74753	2.7226	2.98396	-1.21477
195.6	1.70197	3.50901	2.51896	-0.211581
195.5	2.87095	3.25247	2.20959	-0.27667
195.4	2.77657	3.59968	2.17275	1.53238
195.3	4.63294	3.54679	2.61401	2.12517
195.2	4.94566	5.08125	2.62374	2.3234
195.1	3.35583	5.94313	3.5578	1.5485
195	2.8606	6.23784	3.61141	1.53229
194.9	2.17728	6.06329	4.28509	1.65957
194.8	1.75861	3.39804	5.09054	2.50534
194.7	1.0521	5.268	4.38652	2.83705
194.6	0.362605	4.8535	4.67228	3.51405
194.5	0.378606	5.06514	3.08231	3.90171
194.4	0.0920332	5.0042	3.62856	5.60098
194.3	-1.16599	4.53502	2.7069	5.57971
194.2	-3.02176	4.05218	2.80668	6.12945
194.1	-4.94649	4.2007	3.71411	8.20284
194	-4.09497	5.0739	4.26839	10.237
193.9	-4.09399	5.54006	4.21792	10.6979
193.8	-4.07026	6.31409	4.23541	10.8414
193.7	-3.85124	7.07496	2.53695	10.6105
193.6	-5.41413	7.26361	2.33655	11.5213
193.5	-5.40182	7.76708	3.10073	11.6553
193.4	-4.98153	7.5818	2.30725	12.3848
193.3	-4.45906	7.78136	2.05287	12.0308
193.2	-4.43188	7.36408	2.4051	12.5551
193.1	-3.86164	6.63085	2.42737	11.8747
193	-1.84403	5.8843	1.35304	11.2816
192.9	-3.7173	6.64701	1.66448	11.3691
192.8	-3.20462	6.66628	2.21187	10.8718
192.7	-3.88499	5.88007	1.38141	10.2394
192.6	-2.92135	5.57458	1.51721	11.8126
192.5	-3.72783	5.85076	2.23767	11.7678
192.4	-3.32611	6.25421	1.61294	11.2595
192.3	-4.2589	6.17796	1.19385	10.2383
192.2	-2.60141	6.86336	-0.0660312	10.3482
192.1	-2.18704	6.96099	0.928626	10.1289
192	-0.256808	7.38099	1.12097	9.03134
191.9	-0.824006	5.36937	1.23171	7.99487
191.8	0.278931	4.35515	1.75575	7.96398
191.7	0.233076	4.2089	1.183	8.0974
191.6	0.916999	4.03866	1.32285	7.65891
191.5	1.41875	4.19275	0.448382	6.05507
191.4	0.313182	3.67769	0.114098	5.00233
191.3	-0.384746	2.47254	-0.0693151	4.54559
191.2	-0.920334	2.84532	-0.66497	4.42791
191.1	-1.39316	2.30295	0.33254	4.04847
191	-0.505769	0.26795	1.02055	2.72693
190.9	0.454853	-0.205228	0.547503	2.58129
190.8	0.919449	-0.457603	0.262566	2.61762
190.7	0.00647405	-1.29096	0.103888	1.99058
190.6	-0.19613	-2.10606	0.0657077	2.21701
190.5	0.13918	-1.75211	1.04626	2.73874
190.4	-0.247009	-0.388536	2.03205	1.74722
190.3	1.29265	-2.204	1.53485	1.48764
190.2	0.26555	-3.01245	1.49529	0.35177
190.1	-0.978004	-2.87778	2.53862	0.665879
190	-0.331811	-3.7352	2.27669	-1.17409
189.9	0.374492	-4.40095	2.04606	-1.11152
189.8	0.185116	-3.98352	2.45056	-1.04962
189.7	1.89488	-4.65495	3.22887	-1.75043
189.6	0.0348242	-5.20179	3.72049	-1.4958
189.5	1.23527	-5.24897	3.62518	-0.216915
189.4	0.188888	-5.86423	4.14386	0.38194
189.3	1.13084	-4.43323	3.87493	-0.955939
189.2	1.102	-3.11631	4.21509	-1.61213
189.1	0.792425	-2.10718	3.49322	-1.55392
189	0.112631	-2.72128	5.01549	-0.780292
188.9	1.46206	-3.33024	5.29623	-2.59312
188.8	1.64653	-3.56628	6.94443	-2.94784
188.7	1.90726	-2.19675	6.36527	-2.00986
188.6	2.60791	-0.886518	5.8733	-1.98478
188.5	2.35756	-1.10087	6.63573	-2.07824
188.4	1.6467	-0.568865	7.13139	-2.42048
188.3	2.6426	-0.495907	7.21933	-2.02733
188.2	3.28849	0.477217	6.09417	-1.18215
188.1	3.41456	0.0588101	5.44097	-1.84369
188	2.84074	0.571257	5.09979	-1.85068
187.9	1.76273	0.548005	5.61554	-1.99531
187.8	2.75681	-0.6325	4.98348	0.778704
187.7	4.29105	0.409309	5.03737	-0.124586
187.6	3.53394	1.70602	5.22184	-0.511098
187.5	3.94077	2.8666	5.90134	-0.264666
187.4	3.68541	3.21305	6.28969	-0.775579
187.3	4.27087	2.75547	5.23619	0.944639
187.2	2.84095	2.84825	4.12641	-2.30109
187.1	3.81821	3.07478	4.00993	-1.35426
187	4.41557	2.62889	4.8926	-0.757652
186.9	5.42157	2.1726	5.63847	-0.00843249
186.8	4.99011	3.76694	4.5586	0.765561
186.7	4.22277	3.78798	4.32231	1.09763
186.6	3.52285	5.10019	5.45599	2.19807
186.5	3.66314	4.06513	5.56566	3.79302
186.4	3.0635	2.72127	6.09383	3.41479
186.3	1.53296	3.43102	5.09624	3.64021
186.2	1.68521	2.46178	4.68439	2.53157
186.1	1.17084	2.1577	4.96069	3.63924
186	0.386034	4.11771	5.24138	2.21487
185.9	-0.167752	3.73891	5.18596	3.26725
185.8	-0.388244	4.03026	4.3554	4.20404
185.7	-0.0152929	5.5417	4.72163	3.08904
185.6	-1.4099	4.54682	4.53451	3.60992
185.5	-2.04371	3.96039	4.18159	3.89354
185.4	-2.39627	3.83254	4.19406	4.03409
185.3	-2.26765	0.843491	5.64626	4.13247
185.2	-2.54135	2.53023	6.76956	4.49555
185.1	-3.70255	2.13718	5.43665	5.29819
185	-3.20371	2.96611	4.86729	3.64761
0	0	0	0	0

## Sheet: PBS - Hb
Wavelength [nm]	40	55	70	85
260	2.30402	1.66244	1.47535	1.21637
259.9	2.36342	1.64706	1.48364	1.22777
259.8	2.39124	1.67388	1.48897	1.2572
259.7	2.40129	1.71722	1.44127	1.23611
259.6	2.43414	1.66903	1.51045	1.26042
259.5	2.45773	1.66971	1.48528	1.26693
259.4	2.45548	1.66159	1.48679	1.2683
259.3	2.42493	1.71281	1.47677	1.27672
259.2	2.44962	1.72519	1.48123	1.30101
259.1	2.46391	1.73705	1.47556	1.2731
259	2.42156	1.73316	1.47189	1.29099
258.9	2.39427	1.76524	1.43403	1.2953
258.8	2.36576	1.73307	1.4394	1.26709
258.7	2.37189	1.74736	1.45751	1.24207
258.6	2.37039	1.71833	1.41836	1.25087
258.5	2.35799	1.72122	1.43591	1.26923
258.4	2.40629	1.7504	1.4263	1.24802
258.3	2.38881	1.74676	1.43033	1.22506
258.2	2.42165	1.69515	1.4584	1.26212
258.1	2.40251	1.68172	1.47604	1.24304
258	2.3878	1.6562	1.4382	1.24539
257.9	2.36848	1.64748	1.42566	1.23337
257.8	2.36842	1.63549	1.41741	1.2672
257.7	2.39507	1.62949	1.36886	1.25265
257.6	2.36512	1.60138	1.36118	1.26367
257.5	2.33522	1.62985	1.37333	1.27711
257.4	2.33697	1.57694	1.35771	1.28069
257.3	2.30491	1.5626	1.29578	1.29094
257.2	2.31003	1.54237	1.29745	1.27419
257.1	2.28012	1.58409	1.29082	1.30948
257	2.25713	1.6071	1.31051	1.29545
256.9	2.23238	1.57556	1.3427	1.30935
256.8	2.24961	1.56245	1.3683	1.30523
256.7	2.19469	1.59533	1.37933	1.33043
256.6	2.1862	1.56992	1.37549	1.36448
256.5	2.17408	1.53696	1.37775	1.2753
256.4	2.16828	1.5342	1.44008	1.28007
256.3	2.14498	1.53902	1.40845	1.24516
256.2	2.13947	1.49526	1.43571	1.23363
256.1	2.13981	1.51979	1.40471	1.2268
256	2.11664	1.45424	1.42185	1.23231
255.9	2.12201	1.42763	1.41472	1.19778
255.8	2.12216	1.40135	1.41485	1.1971
255.7	2.12262	1.42919	1.42354	1.21318
255.6	2.14652	1.42618	1.44998	1.18878
255.5	2.16268	1.42628	1.46608	1.18642
255.4	2.14567	1.39964	1.44091	1.21834
255.3	2.15497	1.3735	1.45622	1.2097
255.2	2.16584	1.41873	1.42972	1.17284
255.1	2.1465	1.42827	1.43471	1.18228
255	2.15425	1.42532	1.41603	1.18644
254.9	2.15477	1.45073	1.3968	1.16339
254.8	2.16962	1.46149	1.38887	1.18451
254.7	2.13451	1.4724	1.40046	1.15881
254.6	2.11205	1.48581	1.44764	1.13609
254.5	2.11693	1.50479	1.45981	1.09912
254.4	2.08561	1.46424	1.49022	1.1323
254.3	2.08217	1.49274	1.49467	1.14552
254.2	2.10516	1.4857	1.47104	1.10945
254.1	2.09079	1.51724	1.45092	1.12908
254	2.10483	1.50473	1.47942	1.1397
253.9	2.1074	1.51357	1.45255	1.14913
253.8	2.11226	1.47905	1.41507	1.12955
253.7	2.12737	1.46079	1.36764	1.07696
253.6	2.18172	1.48945	1.33571	1.11939
253.5	2.17771	1.47681	1.31747	1.09091
253.4	2.19868	1.41336	1.30725	1.08712
253.3	2.17247	1.42602	1.30134	1.02101
253.2	2.15557	1.45276	1.30014	1.03481
253.1	2.12239	1.36045	1.2724	1.0457
253	2.11547	1.31802	1.28259	1.00801
252.9	2.11537	1.34707	1.28443	0.954603
252.8	2.07919	1.37483	1.26231	0.929244
252.7	2.05927	1.3804	1.27171	0.929702
252.6	2.04342	1.39238	1.2363	0.923675
252.5	2.02086	1.38968	1.21483	0.920213
252.4	1.9886	1.29575	1.23125	0.942794
252.3	1.97468	1.33676	1.22176	0.944157
252.2	1.97566	1.37805	1.17745	0.922815
252.1	1.9765	1.39515	1.15865	0.911787
252	1.9473	1.34776	1.15406	0.907262
251.9	1.91031	1.32083	1.11656	0.891622
251.8	1.91372	1.25245	1.1159	0.899902
251.7	1.90375	1.28479	1.12422	0.941954
251.6	1.87776	1.2274	1.11222	0.929447
251.5	1.84581	1.21295	1.09709	0.909023
251.4	1.85401	1.20471	1.06381	0.967573
251.3	1.84655	1.18883	1.04894	0.972262
251.2	1.82641	1.17033	0.980464	0.932967
251.1	1.83021	1.14187	0.967019	0.927715
251	1.81441	1.12441	0.957238	0.95285
250.9	1.82535	1.12481	0.912312	0.938842
250.8	1.82399	1.09194	0.901273	0.904504
250.7	1.80537	1.02666	0.936988	0.862235
250.6	1.76085	1.03142	0.983672	0.862408
250.5	1.735	1.02173	0.984196	0.790604
250.4	1.66618	1.01124	0.957737	0.790028
250.3	1.59615	1.05056	0.935784	0.790408
250.2	1.56313	1.03256	0.913657	0.751436
250.1	1.51542	1.02884	0.894662	0.730146
250	1.48277	1.01402	0.872565	0.706385
249.9	1.45936	1.04908	0.858335	0.723184
249.8	1.43016	1.03509	0.856387	0.712742
249.7	1.41029	1.01872	0.858337	0.734528
249.6	1.37643	0.968377	0.814871	0.694128
249.5	1.37245	0.921009	0.805854	0.67553
249.4	1.30495	0.929417	0.820795	0.665024
249.3	1.28917	0.964099	0.782901	0.661425
249.2	1.26845	0.916612	0.768198	0.62575
249.1	1.21933	0.904017	0.773748	0.62191
249	1.16332	0.887129	0.773423	0.56997
248.9	1.13946	0.81849	0.809089	0.526771
248.8	1.11338	0.810933	0.84705	0.564683
248.7	1.08931	0.836412	0.815676	0.55544
248.6	1.07907	0.766204	0.802527	0.527662
248.5	1.04606	0.770553	0.781569	0.489381
248.4	1.01426	0.755615	0.798513	0.453115
248.3	0.970603	0.761763	0.810968	0.410139
248.2	0.890294	0.773804	0.748146	0.390588
248.1	0.844329	0.801963	0.72656	0.369141
248	0.836649	0.79858	0.731225	0.383592
247.9	0.760667	0.795864	0.723764	0.362053
247.8	0.74233	0.782184	0.717564	0.342469
247.7	0.652109	0.767618	0.787527	0.353037
247.6	0.588605	0.751792	0.806886	0.318981
247.5	0.486057	0.768097	0.808858	0.320547
247.4	0.427571	0.757421	0.792199	0.333859
247.3	0.321122	0.748198	0.733771	0.324511
247.2	0.240159	0.707591	0.71462	0.380469
247.1	0.159247	0.68236	0.693757	0.369314
247	0.125712	0.669099	0.686347	0.372028
246.9	0.0478793	0.648652	0.637699	0.3579
246.8	0.011432	0.651111	0.643885	0.375661
246.7	-0.0505195	0.647027	0.618612	0.366279
246.6	-0.086474	0.673128	0.624221	0.339825
246.5	-0.164783	0.632953	0.554061	0.332002
246.4	-0.23603	0.624648	0.573301	0.33012
246.3	-0.317342	0.602873	0.509712	0.296934
246.2	-0.354073	0.585056	0.485506	0.316027
246.1	-0.425597	0.583423	0.482328	0.306056
246	-0.509576	0.529719	0.448799	0.297593
245.9	-0.579494	0.488707	0.43108	0.279836
245.8	-0.65032	0.439514	0.42658	0.302494
245.7	-0.746431	0.383355	0.389634	0.319677
245.6	-0.837911	0.381835	0.366834	0.290447
245.5	-0.964321	0.348216	0.336986	0.273262
245.4	-1.06693	0.348631	0.297562	0.268218
245.3	-1.20585	0.346979	0.297869	0.2322
245.2	-1.33075	0.330852	0.279348	0.206744
245.1	-1.42088	0.30168	0.263712	0.178045
245	-1.53995	0.263654	0.256084	0.189615
244.9	-1.64203	0.186387	0.195055	0.205072
244.8	-1.71297	0.123714	0.1626	0.170948
244.7	-1.78639	0.0354496	0.145299	0.151585
244.6	-1.9229	0.0171856	0.102993	0.127337
244.5	-2.05998	-0.0259164	0.100347	0.106614
244.4	-2.19253	-0.0303203	0.0744561	0.0840538
244.3	-2.3104	-0.0161293	-0.0115142	0.00562499
244.2	-2.41819	-0.0247802	-0.0450755	-0.0268457
244.1	-2.54651	-0.066159	-0.100255	-0.0513253
244	-2.63425	-0.0969535	-0.117176	-0.057417
243.9	-2.7629	-0.122838	-0.118267	-0.0953545
243.8	-2.92812	-0.175721	-0.117819	-0.168791
243.7	-3.01894	-0.226199	-0.143318	-0.198898
243.6	-3.14534	-0.302921	-0.187981	-0.220879
243.5	-3.29855	-0.366481	-0.18075	-0.226271
243.4	-3.45738	-0.440888	-0.246968	-0.291062
243.3	-3.64846	-0.516139	-0.272811	-0.305286
243.2	-3.8417	-0.567276	-0.288466	-0.335292
243.1	-4.00396	-0.653796	-0.371639	-0.318073
243	-4.07117	-0.733681	-0.362647	-0.334884
242.9	-4.26989	-0.703228	-0.367597	-0.350887
242.8	-4.42501	-0.74484	-0.376036	-0.417364
242.7	-4.59504	-0.791943	-0.376494	-0.440364
242.6	-4.77135	-0.786367	-0.397015	-0.476179
242.5	-5.01203	-0.827955	-0.433815	-0.566942
242.4	-5.19686	-0.862516	-0.455125	-0.579071
242.3	-5.35413	-0.940356	-0.489001	-0.612741
242.2	-5.51656	-0.936849	-0.524229	-0.62531
242.1	-5.72778	-0.999466	-0.520355	-0.659699
242	-5.92249	-1.07901	-0.598776	-0.684757
241.9	-6.09295	-1.12509	-0.635313	-0.705431
241.8	-6.27783	-1.19046	-0.659974	-0.725526
241.7	-6.45689	-1.20304	-0.68584	-0.789147
241.6	-6.65417	-1.24544	-0.70765	-0.848211
241.5	-6.84055	-1.27377	-0.785069	-0.862874
241.4	-7.0066	-1.34284	-0.790747	-0.897886
241.3	-7.25734	-1.39992	-0.796814	-0.868019
241.2	-7.46335	-1.44191	-0.856248	-0.921319
241.1	-7.68085	-1.45128	-0.923388	-0.907578
241	-7.92801	-1.54528	-0.98924	-0.899281
240.9	-8.17133	-1.59805	-1.00029	-0.878824
240.8	-8.40542	-1.71166	-1.05207	-0.900878
240.7	-8.74298	-1.75675	-1.08424	-0.952807
240.6	-8.91805	-1.82532	-1.16103	-1.00699
240.5	-9.13037	-1.82295	-1.20889	-1.02511
240.4	-9.48925	-1.87482	-1.26523	-1.08374
240.3	-9.7174	-1.91287	-1.29344	-1.14167
240.2	-9.9708	-1.9712	-1.33546	-1.19797
240.1	-10.2282	-2.0227	-1.32955	-1.22364
240	-10.454	-2.0857	-1.35119	-1.27547
239.9	-10.7408	-2.10221	-1.36197	-1.2809
239.8	-10.9761	-2.13005	-1.36051	-1.33758
239.7	-11.28	-2.15022	-1.41134	-1.39359
239.6	-11.6554	-2.2356	-1.47725	-1.44953
239.5	-11.9639	-2.287	-1.50586	-1.48784
239.4	-12.2331	-2.33931	-1.57507	-1.51931
239.3	-12.5209	-2.44644	-1.63281	-1.57248
239.2	-12.8537	-2.52206	-1.68582	-1.60981
239.1	-13.1383	-2.61814	-1.69298	-1.63644
239	-13.3943	-2.63767	-1.71992	-1.62427
238.9	-13.7461	-2.70736	-1.79737	-1.61591
238.8	-13.9868	-2.77945	-1.85596	-1.69923
238.7	-14.3021	-2.81479	-1.90156	-1.74089
238.6	-14.673	-2.86491	-1.953	-1.79674
238.5	-14.9504	-2.93604	-1.98188	-1.84581
238.4	-15.2926	-2.99712	-2.04153	-1.92193
238.3	-15.6948	-3.07747	-2.06477	-1.96279
238.2	-16.0916	-3.13841	-2.0985	-2.00194
238.1	-16.4838	-3.23431	-2.12135	-2.03867
238	-16.7578	-3.27666	-2.1744	-2.08168
237.9	-17.1791	-3.3523	-2.22675	-2.11799
237.8	-17.539	-3.48502	-2.25743	-2.17718
237.7	-17.8899	-3.53178	-2.31459	-2.26357
237.6	-18.3134	-3.611	-2.31404	-2.38377
237.5	-18.7442	-3.69488	-2.36591	-2.42142
237.4	-19.2315	-3.84382	-2.43662	-2.46937
237.3	-19.6656	-3.95615	-2.52039	-2.49692
237.2	-20.1178	-4.08557	-2.5461	-2.52316
237.1	-20.4976	-4.16121	-2.58842	-2.5629
237	-20.8909	-4.26918	-2.63684	-2.5972
236.9	-21.3875	-4.39289	-2.69146	-2.63601
236.8	-21.8204	-4.44793	-2.73269	-2.6567
236.7	-22.3206	-4.53205	-2.74832	-2.70074
236.6	-22.8025	-4.59858	-2.78526	-2.7204
236.5	-23.2931	-4.73975	-2.84576	-2.77952
236.4	-23.7994	-4.85814	-2.87388	-2.83908
236.3	-24.2584	-4.97247	-2.90409	-2.84917
236.2	-24.6842	-5.11427	-2.93033	-2.8729
236.1	-25.1538	-5.18174	-3.02341	-2.91652
236	-25.6606	-5.33352	-3.03989	-2.94441
235.9	-26.0388	-5.36564	-3.05759	-2.97267
235.8	-26.5185	-5.43597	-3.12884	-3.00406
235.7	-27.0099	-5.47308	-3.18612	-3.0988
235.6	-27.5444	-5.56379	-3.23086	-3.17091
235.5	-28.0732	-5.64656	-3.28519	-3.24485
235.4	-28.6522	-5.76278	-3.31273	-3.21671
235.3	-29.168	-5.8754	-3.35923	-3.24671
235.2	-29.7283	-5.98744	-3.38295	-3.32427
235.1	-30.2894	-6.06045	-3.4015	-3.31637
235	-30.8556	-6.19308	-3.48161	-3.37407
234.9	-31.4077	-6.28964	-3.52951	-3.41655
234.8	-31.9407	-6.38833	-3.56255	-3.44149
234.7	-32.4976	-6.4761	-3.6083	-3.46352
234.6	-33.0132	-6.52144	-3.63567	-3.53198
234.5	-33.6065	-6.62297	-3.71516	-3.58997
234.4	-34.1789	-6.69823	-3.72083	-3.64157
234.3	-34.7285	-6.79576	-3.80885	-3.59739
234.2	-35.2858	-6.90357	-3.87252	-3.62806
234.1	-35.837	-6.92961	-3.9117	-3.69175
234	-36.4172	-6.97162	-3.96091	-3.71389
233.9	-36.964	-7.04969	-3.98429	-3.81238
233.8	-37.6037	-7.14807	-4.02631	-3.89376
233.7	-38.372	-7.25903	-4.13929	-3.95741
233.6	-39.1196	-7.29547	-4.16738	-4.01994
233.5	-39.8522	-7.506	-4.29493	-4.03645
233.4	-40.6402	-7.63466	-4.44284	-4.16424
233.3	-41.2631	-7.71639	-4.51305	-4.21613
233.2	-42.0038	-7.84382	-4.60282	-4.23987
233.1	-42.7457	-7.93092	-4.71301	-4.33978
233	-43.5218	-8.0131	-4.79095	-4.41272
232.9	-44.0005	-8.12385	-4.78392	-4.4471
232.8	-44.64	-8.21476	-4.82984	-4.51128
232.7	-45.1421	-8.29898	-4.8811	-4.55845
232.6	-45.7959	-8.42769	-4.91235	-4.61316
232.5	-46.2654	-8.56436	-4.96639	-4.63281
232.4	-46.929	-8.67521	-4.98486	-4.64676
232.3	-47.5447	-8.7612	-4.96308	-4.66789
232.2	-47.9587	-8.79822	-4.99043	-4.71373
232.1	-48.4724	-8.87283	-5.0309	-4.7769
232	-49.1476	-8.99191	-5.09338	-4.77601
231.9	-49.5923	-9.07001	-5.14562	-4.81681
231.8	-50.0924	-9.1809	-5.17003	-4.88134
231.7	-50.728	-9.31611	-5.21436	-4.87704
231.6	-51.3474	-9.39151	-5.26988	-4.87035
231.5	-51.9567	-9.50572	-5.29876	-4.90112
231.4	-52.4531	-9.57699	-5.33987	-4.91438
231.3	-53.1635	-9.67538	-5.44852	-5.01267
231.2	-53.7739	-9.80973	-5.50854	-5.06801
231.1	-54.2382	-9.88304	-5.52477	-5.02724
231	-54.7434	-10.0105	-5.56157	-5.07626
230.9	-55.2229	-10.1334	-5.54675	-5.17264
230.8	-55.6595	-10.2257	-5.58961	-5.24061
230.7	-56.1433	-10.3305	-5.62715	-5.26066
230.6	-56.7852	-10.4939	-5.67874	-5.2853
230.5	-57.62	-10.5909	-5.74726	-5.34326
230.4	-58.2916	-10.6493	-5.75917	-5.35153
230.3	-59.0911	-10.7879	-5.83764	-5.39487
230.2	-59.7033	-10.8811	-5.86829	-5.45463
230.1	-60.2151	-10.9789	-5.93104	-5.51129
230	-60.8153	-11.0217	-5.96548	-5.60302
229.9	-61.4221	-11.1519	-5.96429	-5.63412
229.8	-62.0101	-11.276	-5.94143	-5.63443
229.7	-62.6668	-11.3232	-5.98472	-5.6813
229.6	-63.2797	-11.3971	-6.01134	-5.73366
229.5	-64.0835	-11.5234	-6.0629	-5.76476
229.4	-64.7131	-11.6493	-6.05245	-5.80602
229.3	-65.1475	-11.6729	-6.11517	-5.83297
229.2	-65.6872	-11.7298	-6.13092	-5.86007
229.1	-66.3005	-11.7595	-6.17512	-5.88625
229	-66.8318	-11.9371	-6.24979	-5.92248
228.9	-67.4215	-11.9758	-6.32365	-5.94601
228.8	-68.044	-12.0815	-6.40004	-6.02927
228.7	-68.7259	-12.2023	-6.48032	-6.04508
228.6	-69.4286	-12.3411	-6.57549	-6.08164
228.5	-69.8215	-12.3975	-6.60689	-6.14337
228.4	-70.4021	-12.46	-6.63948	-6.1828
228.3	-70.96	-12.4879	-6.70163	-6.22952
228.2	-71.5015	-12.5252	-6.70719	-6.28833
228.1	-72.0212	-12.7039	-6.75585	-6.33199
228	-72.5343	-12.8189	-6.81241	-6.40723
227.9	-73.0844	-12.8892	-6.7723	-6.43131
227.8	-73.7742	-12.9897	-6.81359	-6.47412
227.7	-74.3185	-13.1264	-6.88364	-6.60071
227.6	-74.9041	-13.1715	-6.87224	-6.64516
227.5	-75.3662	-13.2306	-6.94185	-6.67111
227.4	-75.9443	-13.2687	-6.98684	-6.72228
227.3	-76.5099	-13.3876	-7.01768	-6.7591
227.2	-76.9561	-13.4552	-7.09681	-6.79248
227.1	-77.4563	-13.5747	-7.16963	-6.87784
227	-77.9313	-13.6485	-7.19609	-6.85522
226.9	-78.397	-13.7111	-7.23939	-6.90108
226.8	-78.9782	-13.7333	-7.29231	-6.92747
226.7	-79.4203	-13.7905	-7.32565	-6.91366
226.6	-79.8596	-13.8015	-7.38035	-7.00486
226.5	-80.3777	-13.9209	-7.50825	-7.06907
226.4	-80.7073	-13.9462	-7.52793	-7.06077
226.3	-81.1162	-14.0537	-7.58549	-7.11949
226.2	-81.6607	-14.0762	-7.66348	-7.20936
226.1	-82.0369	-14.1569	-7.68446	-7.1942
226	-82.3673	-14.2563	-7.73532	-7.25094
225.9	-82.7094	-14.3382	-7.75259	-7.25902
225.8	-82.9243	-14.4094	-7.7201	-7.30471
225.7	-83.3135	-14.4018	-7.73542	-7.33689
225.6	-83.6692	-14.4385	-7.7263	-7.35713
225.5	-83.996	-14.5582	-7.78233	-7.38001
225.4	-84.2925	-14.5996	-7.78808	-7.47172
225.3	-84.7486	-14.6812	-7.80853	-7.55786
225.2	-85.0734	-14.7467	-7.86704	-7.59934
225.1	-85.3222	-14.8366	-7.91008	-7.59171
225	-85.6884	-14.8783	-7.96295	-7.58549
224.9	-85.9415	-14.9316	-7.97907	-7.72026
224.8	-86.1846	-14.8919	-7.98837	-7.74093
224.7	-86.4085	-14.9657	-8.00639	-7.77993
224.6	-86.6297	-15.0476	-8.07019	-7.75604
224.5	-86.8019	-15.1224	-8.02134	-7.82
224.4	-87.0517	-15.0884	-8.0361	-7.86565
224.3	-87.194	-15.1353	-8.08179	-7.86776
224.2	-87.258	-15.2031	-8.13441	-7.90706
224.1	-87.3748	-15.2267	-8.09092	-7.96063
224	-87.6017	-15.2094	-8.14052	-8.01451
223.9	-87.8283	-15.3072	-8.14856	-8.03693
223.8	-88.0216	-15.3018	-8.13623	-7.98432
223.7	-88.2356	-15.2949	-8.24247	-8.04891
223.6	-88.403	-15.3843	-8.22114	-8.03194
223.5	-88.5171	-15.4412	-8.24938	-8.02439
223.4	-88.7061	-15.535	-8.26896	-8.09883
223.3	-88.8651	-15.5746	-8.30069	-8.08602
223.2	-89.0218	-15.6494	-8.31628	-8.14907
223.1	-89.1028	-15.6718	-8.316	-8.20152
223	-89.2255	-15.6687	-8.45399	-8.23663
222.9	-89.2963	-15.6976	-8.43094	-8.20033
222.8	-89.4528	-15.7702	-8.50079	-8.19606
222.7	-89.4464	-15.821	-8.5179	-8.23162
222.6	-89.4886	-15.8821	-8.56873	-8.23747
222.5	-89.5677	-15.9209	-8.62184	-8.19994
222.4	-89.6944	-15.9191	-8.65241	-8.22122
222.3	-89.6875	-15.9903	-8.64791	-8.25963
222.2	-89.6731	-16.0426	-8.67784	-8.30341
222.1	-89.6972	-16.0561	-8.69041	-8.31836
222	-89.6552	-16.0503	-8.7218	-8.36918
221.9	-89.5621	-16.088	-8.75692	-8.42964
221.8	-89.4965	-16.1231	-8.81572	-8.4638
221.7	-89.3722	-16.1357	-8.82625	-8.52418
221.6	-89.2846	-16.1986	-8.86014	-8.54994
221.5	-89.1639	-16.1381	-8.90512	-8.56274
221.4	-89.0716	-16.1828	-8.94021	-8.57854
221.3	-89.072	-16.214	-8.96007	-8.60745
221.2	-88.986	-16.205	-8.96965	-8.69462
221.1	-88.9051	-16.2116	-9.02206	-8.68282
221	-88.7328	-16.1998	-9.01709	-8.7016
220.9	-88.5883	-16.1844	-9.01451	-8.65485
220.8	-88.5784	-16.1413	-9.03129	-8.69925
220.7	-88.5411	-16.1649	-9.08	-8.72889
220.6	-88.3448	-16.2022	-9.16159	-8.76277
220.5	-88.3451	-16.2177	-9.11128	-8.77326
220.4	-88.3372	-16.2312	-9.11381	-8.80703
220.3	-88.2798	-16.2497	-9.09286	-8.78197
220.2	-88.1526	-16.2709	-9.05991	-8.81399
220.1	-87.9716	-16.2448	-9.05817	-8.78543
220	-87.8335	-16.2036	-9.09175	-8.80184
219.9	-87.6323	-16.1604	-9.17524	-8.7836
219.8	-87.5435	-16.0879	-9.21955	-8.78887
219.7	-87.4019	-16.0762	-9.17926	-8.80109
219.6	-87.3479	-16.0586	-9.14189	-8.77328
219.5	-87.1075	-16.0919	-9.13399	-8.80259
219.4	-86.9102	-16.0403	-9.15505	-8.86075
219.3	-86.8895	-15.9611	-9.22013	-8.89938
219.2	-86.7286	-16.0214	-9.25089	-8.97392
219.1	-86.514	-15.9253	-9.37718	-9.03436
219	-86.4113	-15.9025	-9.41618	-9.05101
218.9	-86.1985	-15.8688	-9.47438	-9.0864
218.8	-85.9205	-15.8078	-9.5416	-9.0299
218.7	-85.9796	-15.7773	-9.48441	-9.03997
218.6	-85.8403	-15.71	-9.44442	-9.06732
218.5	-85.8152	-15.6671	-9.44012	-9.03294
218.4	-85.7424	-15.6326	-9.43379	-9.03988
218.3	-85.7062	-15.6727	-9.39466	-9.06511
218.2	-85.6335	-15.6965	-9.49378	-9.01027
218.1	-85.6029	-15.6852	-9.50664	-9.01583
218	-85.4227	-15.6661	-9.52231	-9.04328
217.9	-85.3326	-15.6272	-9.61217	-9.07387
217.8	-85.1643	-15.5967	-9.67486	-9.07087
217.7	-85.097	-15.6434	-9.69997	-8.9935
217.6	-84.9455	-15.6572	-9.70118	-9.01488
217.5	-84.8546	-15.6322	-9.74064	-8.99788
217.4	-84.6268	-15.6112	-9.71545	-9.04413
217.3	-84.5822	-15.6179	-9.74866	-9.01177
217.2	-84.4056	-15.5933	-9.7938	-9.03334
217.1	-84.1152	-15.6257	-9.7945	-9.14328
217	-83.8948	-15.6753	-9.80559	-9.20338
216.9	-83.7305	-15.6962	-9.7992	-9.24226
216.8	-83.7405	-15.6649	-9.87388	-9.24877
216.7	-83.396	-15.6475	-9.88284	-9.3214
216.6	-83.3064	-15.691	-9.80482	-9.35805
216.5	-83.2313	-15.7647	-9.81555	-9.36767
216.4	-83.0576	-15.7663	-9.85925	-9.42571
216.3	-82.8302	-15.7977	-9.90271	-9.44848
216.2	-82.6846	-15.7311	-9.85698	-9.56093
216.1	-82.5408	-15.7366	-9.87451	-9.68449
216	-82.39	-15.7651	-9.90383	-9.6807
215.9	-82.0253	-15.774	-9.84383	-9.72394
215.8	-81.9687	-15.6802	-9.90569	-9.66958
215.7	-81.8325	-15.7061	-9.80582	-9.65561
215.6	-81.67	-15.7207	-9.79537	-9.67858
215.5	-81.5037	-15.7351	-9.74486	-9.74698
215.4	-81.4728	-15.7395	-9.65494	-9.7214
215.3	-81.2235	-15.7452	-9.62525	-9.76585
215.2	-80.9961	-15.7872	-9.67758	-9.75318
215.1	-80.7053	-15.7887	-9.61571	-9.72031
215	-80.5315	-15.7936	-9.58485	-9.66378
214.9	-80.3939	-15.6936	-9.62024	-9.66587
214.8	-80.2126	-15.7312	-9.58117	-9.69087
214.7	-80.026	-15.6832	-9.61621	-9.66202
214.6	-79.7682	-15.6978	-9.65973	-9.69647
214.5	-79.6534	-15.5767	-9.62812	-9.72062
214.4	-79.5782	-15.5516	-9.57401	-9.7241
214.3	-79.5855	-15.5838	-9.65932	-9.7546
214.2	-79.3314	-15.6015	-9.61342	-9.82988
214.1	-79.3434	-15.6338	-9.63135	-9.82775
214	-79.1324	-15.6301	-9.59801	-9.83133
213.9	-79.1876	-15.6223	-9.4802	-9.85248
213.8	-79.0903	-15.56	-9.58249	-9.84776
213.7	-79.1449	-15.5803	-9.67836	-9.75682
213.6	-78.9164	-15.6938	-9.75435	-9.75245
213.5	-78.859	-15.7653	-9.74652	-9.77493
213.4	-78.872	-15.7069	-9.73483	-9.8091
213.3	-78.9415	-15.6853	-9.80601	-9.82639
213.2	-78.8264	-15.7026	-9.81425	-9.75887
213.1	-78.5921	-15.711	-9.88554	-9.78652
213	-78.4798	-15.7978	-9.85826	-9.74582
212.9	-78.5313	-15.8094	-9.85166	-9.72404
212.8	-78.4234	-15.9416	-9.95311	-9.69851
212.7	-78.425	-15.9346	-9.95176	-9.64775
212.6	-78.5235	-15.8914	-9.95379	-9.55625
212.5	-78.5604	-16.0673	-9.99153	-9.6765
212.4	-78.325	-16.0034	-10.1045	-9.67881
212.3	-78.3661	-16.0113	-10.1359	-9.71245
212.2	-78.4162	-16.0255	-10.2229	-9.64743
212.1	-78.5322	-16.1066	-10.3197	-9.58696
212	-78.6942	-16.1886	-10.3481	-9.52289
211.9	-78.7984	-16.1926	-10.4167	-9.51517
211.8	-79.0288	-16.2362	-10.5509	-9.60426
211.7	-79.1577	-16.2367	-10.5572	-9.63729
211.6	-78.9672	-16.1679	-10.566	-9.71233
211.5	-78.9427	-16.2702	-10.4706	-9.75556
211.4	-79.3428	-16.2894	-10.5621	-9.80322
211.3	-79.3956	-16.2397	-10.5143	-9.80038
211.2	-79.5237	-16.3774	-10.4944	-9.80033
211.1	-79.5218	-16.5094	-10.5667	-9.83392
211	-79.5967	-16.6198	-10.5513	-9.88472
210.9	-79.5898	-16.764	-10.5929	-9.93243
210.8	-79.5276	-16.7712	-10.6984	-9.86085
210.7	-79.5084	-16.7417	-10.7511	-9.89399
210.6	-79.3623	-16.8152	-10.7843	-9.96002
210.5	-79.2801	-16.9443	-10.8416	-9.98955
210.4	-79.1687	-16.9203	-10.7927	-10.0789
210.3	-79.0923	-16.9443	-10.7685	-10.1262
210.2	-79.2712	-16.8949	-10.8539	-10.1098
210.1	-79.3271	-16.9728	-10.8781	-10.0947
210	-79.3423	-17.0031	-10.8518	-10.1838
209.9	-79.3958	-16.9472	-10.8327	-10.346
209.8	-79.5722	-16.9644	-10.7907	-10.3824
209.7	-79.3647	-16.9696	-10.7689	-10.4094
209.6	-79.3595	-17.0003	-10.7417	-10.3824
209.5	-79.3459	-17.0205	-10.7566	-10.3671
209.4	-79.3178	-17.0986	-10.7335	-10.2938
209.3	-78.9775	-17.199	-10.8505	-10.3414
209.2	-78.8093	-17.0594	-10.8951	-10.3213
209.1	-78.5258	-17.2217	-10.8421	-10.3721
209	-78.4747	-17.2988	-10.9253	-10.3281
208.9	-78.4545	-17.2915	-10.9394	-10.4337
208.8	-78.0657	-17.295	-10.9417	-10.5195
208.7	-77.5931	-17.2879	-10.9623	-10.6657
208.6	-77.1574	-17.3754	-10.9399	-10.739
208.5	-76.4891	-17.3547	-10.924	-10.6874
208.4	-76.28	-17.4517	-10.9328	-10.7961
208.3	-76.1753	-17.593	-11.0064	-10.8643
208.2	-75.7379	-17.6026	-11.0881	-10.8847
208.1	-75.2599	-17.5926	-11.1837	-10.8056
208	-74.9659	-17.5615	-11.1248	-10.7933
207.9	-74.2805	-17.5431	-11.1747	-10.7705
207.8	-73.9714	-17.4768	-11.1796	-10.707
207.7	-73.4795	-17.269	-11.1493	-10.8288
207.6	-72.8037	-17.2483	-11.1413	-10.8071
207.5	-72.2664	-17.1	-11.0411	-10.8735
207.4	-71.7344	-17.1522	-11.1289	-10.8462
207.3	-70.5261	-17.077	-11.1086	-10.7492
207.2	-69.5757	-17.0479	-11.1028	-10.6997
207.1	-68.843	-17.0584	-11.083	-10.7368
207	-67.8784	-16.7745	-11.0333	-10.7533
206.9	-66.2735	-16.6502	-10.8633	-10.7058
206.8	-64.2548	-16.6824	-10.8903	-10.5341
206.7	-63.2992	-16.4864	-11.0608	-10.5846
206.6	-62.3762	-16.4971	-10.9976	-10.4817
206.5	-60.9892	-16.3111	-11.0068	-10.5585
206.4	-60.2677	-16.1088	-11.0403	-10.6233
206.3	-58.6141	-15.9195	-10.9231	-10.6037
206.2	-57.9156	-15.9329	-10.9942	-10.8229
206.1	-56.4089	-15.7204	-10.822	-10.591
206	-55.5214	-15.4743	-10.6689	-10.5529
205.9	-53.8253	-15.2803	-10.5029	-10.3885
205.8	-52.1058	-15.1258	-10.5117	-10.1086
205.7	-50.9576	-14.8232	-10.5531	-9.96212
205.6	-50.1366	-14.8644	-10.4873	-10.0862
205.5	-48.7837	-14.6834	-10.4554	-10.0855
205.4	-47.4718	-14.6292	-10.3857	-10.3366
205.3	-45.8321	-14.3778	-10.4293	-10.3316
205.2	-44.2329	-14.0505	-10.567	-10.2531
205.1	-42.3892	-13.9115	-10.3201	-10.1324
205	-40.8525	-13.8284	-10.1384	-10.1655
204.9	-38.6709	-13.6085	-10.1927	-10.4908
204.8	-37.0028	-13.3943	-10.141	-10.4351
204.7	-35.1071	-13.1375	-10.3685	-10.2895
204.6	-33.197	-13.2247	-10.3392	-10.0758
204.5	-31.9234	-13.0167	-10.2898	-9.65467
204.4	-30.8454	-12.6647	-10.2871	-9.82753
204.3	-29.2834	-12.2436	-10.2484	-10.1823
204.2	-27.6607	-12.1618	-10.0795	-10.1893
204.1	-25.7465	-11.7577	-9.86555	-9.97412
204	-24.6701	-11.4731	-9.93777	-10.2389
203.9	-21.7137	-10.813	-9.67764	-10.2878
203.8	-19.2436	-10.579	-9.68385	-10.1416
203.7	-18.2486	-10.4796	-9.8158	-9.64071
203.6	-16.3145	-10.3874	-9.87862	-9.85383
203.5	-15.2547	-10.1248	-9.8141	-10.0609
203.4	-12.8799	-9.97999	-9.61922	-10.0457
203.3	-10.1718	-9.70669	-9.66513	-10.161
203.2	-7.82984	-9.68592	-9.65259	-9.02204
203.1	-6.35096	-9.20133	-9.87266	-8.32504
203	-4.80192	-8.83241	-9.85946	-8.1166
202.9	-3.28675	-8.31433	-9.96004	-8.26295
202.8	-1.70562	-8.76066	-10.0336	-8.6396
202.7	-0.760879	-8.56444	-9.88007	-8.51645
202.6	1.32068	-8.27861	-10.3658	-8.53883
202.5	2.28135	-8.07073	-9.87764	-8.43887
202.4	4.08887	-7.45723	-9.28652	-8.36436
202.3	6.32234	-6.87998	-8.78521	-8.22042
202.2	7.3005	-6.79098	-8.51208	-7.75435
202.1	7.86961	-6.55661	-9.11699	-7.54702
202	9.28321	-5.86275	-9.36641	-7.02263
201.9	10.9013	-5.83107	-9.61314	-7.02862
201.8	11.8809	-5.41419	-9.17109	-7.53498
201.7	12.7717	-4.61113	-8.948	-7.85885
201.6	13.8782	-3.59118	-9.81065	-7.02529
201.5	15.0861	-2.84285	-9.35565	-6.67858
201.4	15.9734	-2.53661	-9.33581	-6.83789
201.3	17.5075	-1.93309	-8.65461	-5.7762
201.2	18.1341	-0.989269	-8.27636	-6.29734
201.1	19.4824	-0.482152	-8.22635	-6.50762
201	20.913	-0.646472	-8.31178	-6.64066
200.9	20.7007	-0.738519	-7.48931	-5.70612
200.8	20.903	0.0380234	-7.5457	-4.83762
200.7	21.5797	-0.0132365	-7.83507	-4.70689
200.6	22.9732	0.792483	-8.30672	-4.29636
200.5	23.299	0.717312	-8.51245	-3.71878
200.4	23.3915	0.125467	-8.69475	-3.64593
200.3	22.558	1.44529	-8.50889	-4.16194
200.2	21.9734	1.96548	-7.77138	-4.0063
200.1	22.1368	2.02732	-6.9857	-4.0919
200	22.3571	2.41959	-7.59355	-3.29566
199.9	22.1741	1.90097	-7.13015	-3.34184
199.8	21.5307	1.42271	-5.77258	-4.69027
199.7	20.6302	2.01954	-5.41865	-4.01158
199.6	20.2651	1.86323	-5.56545	-3.7742
199.5	19.589	2.20687	-4.91716	-3.36392
199.4	19.9817	2.38147	-5.21434	-3.64493
199.3	19.7938	2.77868	-3.37904	-3.21757
199.2	18.5833	3.32237	-4.39599	-3.65148
199.1	15.6688	4.29343	-4.03676	-3.98851
199	15.5094	4.41689	-4.86613	-5.0936
198.9	15.9168	4.81078	-3.38076	-5.08632
198.8	15.0412	3.97122	-2.23348	-4.66525
198.7	13.5099	4.6135	-2.52269	-3.73575
198.6	14.0444	4.42636	-2.72113	-3.79153
198.5	13.76	3.85951	-1.56281	-3.47087
198.4	12.5441	2.53017	-1.46725	-2.60738
198.3	12.1007	2.14897	-1.16183	-2.29161
198.2	11.319	2.2475	-1.01849	-2.86848
198.1	10.7067	1.81303	-0.55288	-3.33191
198	9.8	0.86994	0.243164	-3.28739
197.9	8.77512	0.657687	0.909509	-2.42408
197.8	8.73458	1.33912	0.898665	-2.62748
197.7	8.91458	0.723242	0.942919	-2.42988
197.6	7.45074	1.31106	2.20532	-2.51538
197.5	6.38921	2.03646	3.73591	-2.59078
197.4	6.38535	2.64181	3.96374	-1.6082
197.3	5.78414	2.56637	5.45328	-1.04707
197.2	7.35508	1.47435	5.64177	-0.967825
197.1	7.03103	1.01453	5.01923	1.20788
197	7.14373	0.186211	4.48953	0.9998
196.9	5.76033	-0.139731	5.15425	0.799314
196.8	4.76431	1.07685	4.69601	1.63345
196.7	3.84587	0.676832	4.20787	1.40851
196.6	3.75712	0.369853	5.69449	1.69166
196.5	3.91694	-0.358279	5.59011	1.58517
196.4	4.40967	-0.584757	4.87025	3.57895
196.3	2.78414	-0.374741	5.18692	3.88292
196.2	2.75661	-2.16275	5.46062	4.90383
196.1	3.20566	-2.08292	5.59232	5.10515
196	3.06467	-2.82195	5.45867	4.85759
195.9	2.60465	-2.78046	4.90741	4.67775
195.8	1.81738	-3.01034	4.49444	5.63085
195.7	1.61757	-2.72567	4.28837	4.63933
195.6	1.69848	-1.43	4.2845	4.141
195.5	1.19375	-0.737844	4.20699	5.76723
195.4	2.11482	-0.519624	4.13395	5.93861
195.3	2.47124	0.355725	4.20912	6.84906
195.2	1.88553	-0.273685	3.504	6.65081
195.1	3.36116	0.314205	4.54667	6.83343
195	3.54553	1.20572	3.78181	6.31305
194.9	3.62332	0.751802	4.27217	5.74341
194.8	3.97338	-0.30704	3.79296	4.86253
194.7	3.83617	0.247095	3.38029	5.34363
194.6	4.10387	-0.725272	3.76827	4.73315
194.5	3.58008	-0.391033	3.19906	4.80549
194.4	1.76359	0.253348	1.86399	5.33198
194.3	2.45595	1.033	2.14019	3.09054
194.2	3.28179	1.24978	2.94574	1.96228
194.1	3.70126	1.77952	3.49626	1.42502
194	3.65589	2.41025	1.75818	2.24711
193.9	2.29127	3.49468	2.57634	1.34936
193.8	2.12515	3.35439	3.00729	1.20552
193.7	2.39565	3.8865	2.14893	0.717237
193.6	2.57318	3.95724	0.952615	1.19698
193.5	2.82785	4.64456	1.19284	1.49812
193.4	2.4041	5.45174	1.41608	2.77409
193.3	2.60781	5.00444	1.30353	2.42155
193.2	3.19423	5.33643	2.71663	2.75091
193.1	3.08024	5.84482	3.60805	2.52339
193	1.81376	4.0964	4.17347	2.16244
192.9	3.00565	3.63229	4.23132	0.580297
192.8	3.12606	2.96034	4.37565	1.13694
192.7	1.91742	3.47271	4.51682	1.12687
192.6	0.874382	2.2133	3.9592	1.36851
192.5	1.13115	1.82277	3.5019	1.32354
192.4	-0.210685	3.02708	2.31487	2.20659
192.3	-0.910562	2.7098	2.02097	2.09694
192.2	-3.11948	2.11362	1.84399	0.670156
192.1	-2.65849	3.03633	2.40262	0.85287
192	-2.49653	1.88023	3.85009	0.0884687
191.9	-3.56752	2.13811	3.68763	-0.640837
191.8	-4.29267	2.15329	3.05052	0.115512
191.7	-4.01224	3.33131	1.51744	0.219181
191.6	-3.81227	3.687	2.15088	0.667764
191.5	-4.6696	2.64474	1.05922	1.66122
191.4	-4.04609	2.7051	1.58769	2.04387
191.3	-2.54393	3.52993	1.088	1.26616
191.2	-1.95013	3.5344	1.15271	1.52041
191.1	-2.92208	2.70057	1.56883	0.347051
191	-2.0567	3.7657	1.86986	1.18769
190.9	-0.408369	3.41525	1.70787	1.00043
190.8	-0.170693	2.73988	1.56649	0.178971
190.7	-0.259411	3.01	2.06416	-0.470611
190.6	-0.311528	3.21402	1.30755	-1.1607
190.5	-0.466774	2.35766	0.923486	-1.32867
190.4	-0.321717	2.2022	0.82946	-0.806451
190.3	0.104062	2.30335	1.65139	-0.849494
190.2	0.169349	2.29777	0.156194	0.0297639
190.1	-0.427537	2.48435	-0.105786	-0.0456269
190	0.720424	3.62148	0.235134	0.445182
189.9	-0.370159	3.06509	1.46622	-0.688505
189.8	0.454765	2.84025	1.22775	0.203813
189.7	1.05386	2.94319	1.43778	0.0722721
189.6	2.18573	2.62378	1.89233	1.90821
189.5	1.79012	2.18289	0.194177	1.21549
189.4	2.0115	2.45028	-0.50093	1.30236
189.3	3.85255	2.94067	0.0818042	1.98978
189.2	4.06985	2.49473	1.6806	2.86504
189.1	4.8874	1.79957	2.53245	2.5699
189	5.21904	0.938908	4.74315	0.558397
188.9	6.89334	-0.553008	4.6259	0.529147
188.8	5.8067	-0.0903216	5.02172	0.591765
188.7	5.9646	-0.841861	6.10456	0.999644
188.6	5.4218	-2.57833	6.8945	1.27964
188.5	4.57306	-2.09961	6.68095	1.97038
188.4	4.88417	-0.358812	7.1789	2.31444
188.3	4.1275	-1.19022	6.6019	3.10993
188.2	5.29708	-0.768475	6.66117	3.02231
188.1	5.50904	-0.00286208	6.88612	3.31132
188	5.54247	1.10884	7.78208	3.33782
187.9	4.67731	0.728189	6.618	2.9683
187.8	4.13949	1.81966	6.78996	1.22756
187.7	4.17388	1.31235	6.53805	0.578078
187.6	4.49142	1.63427	6.61343	0.857795
187.5	4.11509	0.329879	6.96601	1.61275
187.4	4.37331	1.0896	6.43451	1.60631
187.3	4.54034	1.65805	6.47305	2.69828
187.2	5.97784	1.5678	7.49258	3.19672
187.1	4.45265	1.78547	7.83162	3.3253
187	4.90618	1.73932	5.70726	4.13419
186.9	3.58112	-0.210628	6.50093	4.27494
186.8	3.5004	0.272972	5.46747	4.57335
186.7	4.07229	-0.138683	4.78859	4.11649
186.6	4.21162	1.25868	3.79424	3.22702
186.5	5.53475	0.867877	2.82516	3.27855
186.4	4.3418	1.01202	2.66073	2.73071
186.3	3.89141	2.20911	3.6169	2.65861
186.2	3.22973	0.400762	2.93748	3.92432
186.1	2.37089	0.87745	2.10569	2.65654
186	1.10729	-0.935113	2.57572	2.35656
185.9	2.41574	-2.07389	1.47753	2.46403
185.8	1.75256	-0.105368	1.31	2.56697
185.7	1.17924	-1.58479	2.0258	3.38439
185.6	1.76223	-2.30822	2.36665	4.51004
185.5	2.60697	-1.61494	1.99607	3.34726
185.4	2.63033	-3.06508	3.08169	2.3397
185.3	1.59369	-3.16346	3.781	2.28128
185.2	1.89982	-3.14174	2.89128	2.52904
185.1	0.219041	-2.6875	3.92456	1.96466
185	-1.3886	-2.23555	3.30759	0.801669
0	0	0	0	0

## Sheet: PBS - B-Gal
Wavelength [nm]	40	55	70	85
260	3.32109	0.900506	0.860858	0.552334
259.9	3.30769	0.892378	0.874168	0.524813
259.8	3.30197	0.89258	0.885684	0.53166
259.7	3.26711	0.896997	0.820013	0.525205
259.6	3.22258	0.904303	0.796502	0.490498
259.5	3.2011	0.905194	0.777181	0.527683
259.4	3.15274	0.900102	0.794861	0.537158
259.3	3.16522	0.893633	0.758623	0.482614
259.2	3.13072	0.917181	0.783495	0.514982
259.1	3.13968	0.90375	0.742223	0.523722
259	3.12366	0.875235	0.786947	0.495557
258.9	3.06269	0.866024	0.774052	0.476923
258.8	2.99333	0.895909	0.75858	0.47644
258.7	2.97374	0.846637	0.74903	0.437714
258.6	2.95548	0.810852	0.709287	0.417095
258.5	2.95131	0.834523	0.704518	0.407896
258.4	2.91321	0.879407	0.723348	0.400172
258.3	2.88634	0.915455	0.73057	0.386121
258.2	2.90028	0.879451	0.735118	0.359138
258.1	2.89226	0.853141	0.715993	0.344233
258	2.91058	0.832925	0.705228	0.309357
257.9	2.8502	0.807245	0.716764	0.328395
257.8	2.83345	0.798232	0.716819	0.413552
257.7	2.83156	0.758785	0.704713	0.375853
257.6	2.80026	0.71775	0.66093	0.419853
257.5	2.77603	0.679714	0.676389	0.420063
257.4	2.80078	0.677498	0.683958	0.394445
257.3	2.79329	0.67587	0.692221	0.387707
257.2	2.80584	0.656452	0.665039	0.39923
257.1	2.81565	0.637097	0.594054	0.364427
257	2.83599	0.622942	0.571651	0.336917
256.9	2.79052	0.625618	0.582273	0.357563
256.8	2.74236	0.602511	0.60349	0.349943
256.7	2.68277	0.576442	0.58825	0.314221
256.6	2.67045	0.536105	0.605427	0.294932
256.5	2.66341	0.470843	0.59307	0.276364
256.4	2.64898	0.495101	0.669676	0.258704
256.3	2.66766	0.487347	0.63577	0.29109
256.2	2.65195	0.492888	0.629474	0.265878
256.1	2.62595	0.505349	0.598518	0.250288
256	2.59269	0.495646	0.621515	0.246693
255.9	2.54041	0.465839	0.622578	0.195047
255.8	2.52739	0.442126	0.630216	0.163111
255.7	2.5132	0.417406	0.602258	0.208274
255.6	2.53785	0.413862	0.559782	0.250079
255.5	2.50959	0.369552	0.572948	0.214253
255.4	2.54672	0.407112	0.541461	0.210127
255.3	2.49459	0.40224	0.529564	0.231832
255.2	2.47507	0.373934	0.548066	0.241412
255.1	2.52039	0.35335	0.531146	0.222186
255	2.49759	0.350067	0.517577	0.17358
254.9	2.44066	0.362772	0.517438	0.170605
254.8	2.42523	0.377015	0.496839	0.173157
254.7	2.42038	0.386322	0.484382	0.213095
254.6	2.39045	0.366526	0.489114	0.185478
254.5	2.37014	0.336968	0.476756	0.121595
254.4	2.34635	0.346143	0.518687	0.105107
254.3	2.33387	0.351245	0.548083	0.0695831
254.2	2.32474	0.37474	0.517955	0.0504657
254.1	2.30997	0.376045	0.450944	0.0596743
254	2.2994	0.37868	0.383783	0.0706268
253.9	2.2654	0.358854	0.407588	0.0849126
253.8	2.23468	0.351476	0.418085	0.0695372
253.7	2.16452	0.336239	0.424965	0.0715963
253.6	2.13313	0.320703	0.387286	0.0474076
253.5	2.14031	0.314699	0.3751	0.0258949
253.4	2.14201	0.307023	0.327306	-0.0166537
253.3	2.12563	0.336	0.292576	-0.0505574
253.2	2.05686	0.344291	0.282001	-0.0900875
253.1	2.05604	0.250487	0.215558	-0.126172
253	2.03441	0.215689	0.246881	-0.18415
252.9	2.01219	0.205082	0.233488	-0.216782
252.8	2.02943	0.192923	0.224315	-0.244842
252.7	2.00194	0.138958	0.248709	-0.263316
252.6	2.06711	0.185846	0.240868	-0.216645
252.5	2.07545	0.18028	0.249139	-0.190056
252.4	2.06042	0.178232	0.247272	-0.217842
252.3	2.00758	0.150585	0.241989	-0.234035
252.2	1.9794	0.158321	0.245717	-0.274251
252.1	1.91602	0.145543	0.238774	-0.256462
252	1.90244	0.0926204	0.279798	-0.321302
251.9	1.89699	0.146288	0.237958	-0.386344
251.8	1.82933	0.114111	0.193779	-0.425346
251.7	1.82493	0.105845	0.16258	-0.415262
251.6	1.82913	0.063173	0.140059	-0.394627
251.5	1.80733	0.0572164	0.119927	-0.402761
251.4	1.73549	0.0293569	0.0709675	-0.467154
251.3	1.70047	0.0332949	0.0668647	-0.478472
251.2	1.66449	-0.0228022	0.0645203	-0.493925
251.1	1.66267	-0.0627643	0.0227667	-0.513414
251	1.65336	-0.0794693	-0.020673	-0.564546
250.9	1.63329	-0.0670749	-0.0412372	-0.569644
250.8	1.59297	-0.105691	-0.0523383	-0.563807
250.7	1.5559	-0.0855431	-0.0707027	-0.574558
250.6	1.5136	-0.133822	-0.134823	-0.608695
250.5	1.49345	-0.113549	-0.102665	-0.674064
250.4	1.4796	-0.180526	-0.126712	-0.700983
250.3	1.47581	-0.21622	-0.126581	-0.671952
250.2	1.45398	-0.234965	-0.190635	-0.720762
250.1	1.43941	-0.206737	-0.209684	-0.750192
250	1.42128	-0.173501	-0.242498	-0.796088
249.9	1.43483	-0.187875	-0.293838	-0.830554
249.8	1.38969	-0.230802	-0.296058	-0.866456
249.7	1.36506	-0.196584	-0.34565	-0.849874
249.6	1.37263	-0.20608	-0.436861	-0.870277
249.5	1.29463	-0.251429	-0.499027	-0.939796
249.4	1.2542	-0.258424	-0.572159	-0.953787
249.3	1.25174	-0.240741	-0.595944	-0.978563
249.2	1.2164	-0.254451	-0.622259	-1.07009
249.1	1.22349	-0.270554	-0.685202	-1.09975
249	1.22751	-0.283996	-0.685133	-1.14681
248.9	1.22056	-0.286704	-0.771981	-1.11954
248.8	1.21948	-0.350623	-0.804203	-1.10325
248.7	1.15251	-0.401948	-0.803867	-1.1321
248.6	1.13418	-0.423563	-0.824166	-1.20652
248.5	1.11904	-0.437292	-0.849135	-1.26031
248.4	1.05895	-0.434153	-0.892604	-1.29523
248.3	0.989762	-0.459644	-0.959731	-1.30793
248.2	0.998677	-0.479892	-0.966061	-1.33116
248.1	0.971931	-0.476018	-1.01274	-1.37782
248	0.944454	-0.475898	-1.05985	-1.41398
247.9	0.905375	-0.467881	-1.08604	-1.39293
247.8	0.862373	-0.484395	-1.12287	-1.44177
247.7	0.798566	-0.559072	-1.10852	-1.42458
247.6	0.734412	-0.579127	-1.115	-1.48391
247.5	0.7075	-0.609362	-1.15993	-1.54467
247.4	0.716461	-0.660395	-1.18207	-1.58346
247.3	0.687548	-0.722093	-1.2085	-1.65568
247.2	0.668832	-0.753381	-1.29847	-1.66446
247.1	0.645577	-0.723185	-1.30635	-1.71207
247	0.598097	-0.728389	-1.35378	-1.80392
246.9	0.565869	-0.727433	-1.35618	-1.81218
246.8	0.542397	-0.747254	-1.3543	-1.80678
246.7	0.534617	-0.817016	-1.43669	-1.82272
246.6	0.482226	-0.856022	-1.41106	-1.84768
246.5	0.419286	-0.85051	-1.42562	-1.84301
246.4	0.381621	-0.854476	-1.46371	-1.84023
246.3	0.357385	-0.904859	-1.47088	-1.8828
246.2	0.300582	-0.929674	-1.5162	-1.88143
246.1	0.298905	-0.945785	-1.56582	-1.91541
246	0.274987	-0.977807	-1.5802	-1.94729
245.9	0.234504	-1.05793	-1.62603	-2.02881
245.8	0.214296	-1.08969	-1.65177	-2.01026
245.7	0.219845	-1.08847	-1.66556	-2.0126
245.6	0.135281	-1.14386	-1.68625	-2.04542
245.5	0.0998632	-1.19524	-1.7344	-2.1272
245.4	0.0301362	-1.27716	-1.77831	-2.17846
245.3	0.0447083	-1.28456	-1.83517	-2.21236
245.2	0.00892615	-1.35424	-1.87617	-2.22709
245.1	-0.0182002	-1.39019	-1.95718	-2.2633
245	-0.0550835	-1.47108	-2.01507	-2.31546
244.9	-0.0621511	-1.48518	-2.00318	-2.36962
244.8	-0.107136	-1.55914	-2.04865	-2.39862
244.7	-0.139206	-1.6214	-2.11428	-2.43605
244.6	-0.222244	-1.66164	-2.19055	-2.44714
244.5	-0.27062	-1.69327	-2.21794	-2.53141
244.4	-0.278943	-1.74599	-2.24404	-2.58602
244.3	-0.324061	-1.75936	-2.32371	-2.68799
244.2	-0.373368	-1.85525	-2.34242	-2.69708
244.1	-0.408577	-1.88336	-2.34554	-2.77352
244	-0.446825	-1.91048	-2.41112	-2.80685
243.9	-0.495861	-1.91984	-2.48495	-2.8531
243.8	-0.559901	-1.97533	-2.52362	-2.88734
243.7	-0.591511	-2.06604	-2.60786	-2.95515
243.6	-0.625783	-2.14178	-2.70751	-2.98272
243.5	-0.661965	-2.22151	-2.80294	-3.02693
243.4	-0.70928	-2.31012	-2.84091	-3.03918
243.3	-0.803124	-2.34872	-2.85785	-3.09764
243.2	-0.768127	-2.44201	-2.9414	-3.20093
243.1	-0.767478	-2.49533	-3.01262	-3.28695
243	-0.798274	-2.5204	-3.04248	-3.36851
242.9	-0.843606	-2.63762	-3.1343	-3.42057
242.8	-0.891926	-2.68826	-3.1468	-3.45012
242.7	-0.989532	-2.75094	-3.18786	-3.54676
242.6	-1.06555	-2.79922	-3.20972	-3.60306
242.5	-1.1299	-2.85831	-3.30477	-3.6631
242.4	-1.2095	-2.91628	-3.37417	-3.76108
242.3	-1.22506	-2.96729	-3.43021	-3.83503
242.2	-1.26343	-3.01658	-3.47364	-3.88224
242.1	-1.31927	-3.03872	-3.526	-3.99528
242	-1.37422	-3.13866	-3.62001	-4.01642
241.9	-1.45581	-3.18363	-3.74369	-4.06526
241.8	-1.50377	-3.24208	-3.72436	-4.12749
241.7	-1.55726	-3.28866	-3.76658	-4.23805
241.6	-1.63625	-3.40583	-3.81926	-4.3049
241.5	-1.7006	-3.46219	-3.88471	-4.34822
241.4	-1.76581	-3.54617	-3.92345	-4.38871
241.3	-1.77672	-3.57637	-3.91449	-4.43966
241.2	-1.8282	-3.64747	-3.98029	-4.5232
241.1	-1.92356	-3.73304	-4.08818	-4.62792
241	-1.99962	-3.81446	-4.13504	-4.69777
240.9	-2.00976	-3.86144	-4.25595	-4.73894
240.8	-2.08775	-3.91656	-4.37046	-4.77515
240.7	-2.17286	-4.02039	-4.48928	-4.88024
240.6	-2.22768	-4.0582	-4.51824	-4.95534
240.5	-2.30483	-4.12489	-4.56402	-4.99709
240.4	-2.43904	-4.19111	-4.65502	-5.08874
240.3	-2.49495	-4.24363	-4.64668	-5.17949
240.2	-2.57819	-4.30154	-4.74045	-5.20637
240.1	-2.65531	-4.36546	-4.84363	-5.32774
240	-2.74636	-4.44447	-4.89609	-5.38602
239.9	-2.87498	-4.50712	-5.0116	-5.46162
239.8	-2.99733	-4.61535	-5.06277	-5.54985
239.7	-3.09818	-4.69379	-5.16092	-5.61265
239.6	-3.18469	-4.73772	-5.2307	-5.71416
239.5	-3.26152	-4.78976	-5.31702	-5.8016
239.4	-3.31988	-4.83746	-5.36338	-5.85972
239.3	-3.41416	-4.88768	-5.45941	-5.91745
239.2	-3.54959	-4.95188	-5.49748	-6.04098
239.1	-3.5916	-5.04817	-5.55457	-6.11503
239	-3.67119	-5.10233	-5.64386	-6.14099
238.9	-3.77326	-5.11317	-5.75642	-6.18637
238.8	-3.82779	-5.24545	-5.82471	-6.2252
238.7	-3.92376	-5.25806	-5.8778	-6.2752
238.6	-4.04938	-5.33237	-5.9238	-6.35085
238.5	-4.13354	-5.38327	-6.01662	-6.43537
238.4	-4.25921	-5.43702	-6.11243	-6.52179
238.3	-4.32362	-5.52891	-6.2055	-6.61064
238.2	-4.40065	-5.58131	-6.2507	-6.72146
238.1	-4.46874	-5.64711	-6.37998	-6.82818
238	-4.52066	-5.68583	-6.48441	-6.94298
237.9	-4.60938	-5.81072	-6.59449	-6.95163
237.8	-4.72725	-5.93128	-6.69498	-7.0218
237.7	-4.79671	-6.0619	-6.80185	-7.10431
237.6	-4.87626	-6.09798	-6.88909	-7.1747
237.5	-5.00369	-6.20962	-6.95641	-7.31028
237.4	-5.14316	-6.33783	-7.06493	-7.3975
237.3	-5.27182	-6.44538	-7.15021	-7.46215
237.2	-5.35936	-6.552	-7.29812	-7.59143
237.1	-5.47067	-6.68043	-7.35077	-7.69045
237	-5.6122	-6.78558	-7.41179	-7.82221
236.9	-5.75987	-6.89983	-7.5199	-7.96296
236.8	-5.83069	-6.99829	-7.57815	-8.06085
236.7	-5.9068	-7.06636	-7.64089	-8.12299
236.6	-6.00174	-7.14323	-7.74307	-8.22865
236.5	-6.13825	-7.21893	-7.82216	-8.31867
236.4	-6.22603	-7.34823	-7.94815	-8.34247
236.3	-6.34462	-7.37541	-8.02435	-8.47435
236.2	-6.47332	-7.55117	-8.09549	-8.54626
236.1	-6.61199	-7.68901	-8.17028	-8.69507
236	-6.74356	-7.8172	-8.24937	-8.76467
235.9	-6.82317	-7.88479	-8.32536	-8.84076
235.8	-6.88731	-7.99782	-8.43034	-8.91584
235.7	-7.03372	-8.09623	-8.4884	-9.01056
235.6	-7.17931	-8.26636	-8.60597	-9.07211
235.5	-7.29889	-8.43446	-8.71571	-9.16281
235.4	-7.40971	-8.5323	-8.8965	-9.29053
235.3	-7.52178	-8.67202	-9.02145	-9.37681
235.2	-7.68185	-8.80742	-9.13626	-9.51098
235.1	-7.79475	-8.90046	-9.26159	-9.61896
235	-7.94885	-9.00132	-9.43143	-9.67608
234.9	-8.07012	-9.14765	-9.51233	-9.69406
234.8	-8.23759	-9.20732	-9.65149	-9.77929
234.7	-8.3739	-9.40464	-9.77358	-9.80517
234.6	-8.54028	-9.57799	-9.86533	-9.87544
234.5	-8.69788	-9.67691	-9.9693	-9.96484
234.4	-8.91326	-9.73907	-10.0351	-10.0063
234.3	-9.06596	-9.88219	-10.1008	-10.0849
234.2	-9.23556	-10.0383	-10.2421	-10.1738
234.1	-9.39426	-10.2264	-10.2888	-10.3298
234	-9.55104	-10.3406	-10.4012	-10.3912
233.9	-9.72817	-10.48	-10.538	-10.4275
233.8	-9.91227	-10.5946	-10.6821	-10.5579
233.7	-10.0787	-10.7434	-10.8514	-10.6518
233.6	-10.2867	-10.8905	-11.0666	-10.7157
233.5	-10.4782	-11.0605	-11.2564	-10.8453
233.4	-10.6582	-11.2508	-11.4668	-10.9347
233.3	-10.8196	-11.4056	-11.5126	-11.0027
233.2	-11.0264	-11.5348	-11.666	-11.141
233.1	-11.2503	-11.7579	-11.761	-11.1701
233	-11.4082	-11.8881	-11.9543	-11.2212
232.9	-11.5425	-11.9387	-12.0839	-11.3011
232.8	-11.7134	-12.0891	-12.2663	-11.4509
232.7	-11.8792	-12.1826	-12.3757	-11.5424
232.6	-12.0262	-12.364	-12.4759	-11.5476
232.5	-12.1471	-12.5437	-12.6245	-11.6611
232.4	-12.3659	-12.6895	-12.7183	-11.8389
232.3	-12.5195	-12.8204	-12.86	-11.8935
232.2	-12.6572	-12.8885	-12.8782	-11.9472
232.1	-12.8069	-12.9849	-12.9374	-12.0241
232	-13.0241	-13.1228	-13.0206	-12.1773
231.9	-13.1301	-13.2029	-13.0669	-12.216
231.8	-13.2331	-13.2713	-13.1396	-12.2805
231.7	-13.4048	-13.4456	-13.2222	-12.3691
231.6	-13.6257	-13.6317	-13.3525	-12.5302
231.5	-13.8	-13.7817	-13.4864	-12.7393
231.4	-13.9634	-13.8487	-13.5905	-12.8809
231.3	-14.1439	-13.9027	-13.6619	-13.067
231.2	-14.2858	-13.9865	-13.758	-13.1744
231.1	-14.4331	-14.1085	-13.8723	-13.21
231	-14.5494	-14.2313	-14.0117	-13.312
230.9	-14.6281	-14.367	-14.1174	-13.4347
230.8	-14.7832	-14.3707	-14.2091	-13.5206
230.7	-14.9169	-14.4547	-14.2909	-13.593
230.6	-15.0466	-14.5992	-14.4673	-13.6605
230.5	-15.2779	-14.8269	-14.5701	-13.805
230.4	-15.4754	-14.9703	-14.6495	-13.8613
230.3	-15.7112	-15.184	-14.7752	-13.9597
230.2	-15.9125	-15.3099	-14.9014	-14.1004
230.1	-16.0643	-15.4503	-15.0383	-14.1057
230	-16.3197	-15.5765	-15.152	-14.2181
229.9	-16.5433	-15.6791	-15.2873	-14.31
229.8	-16.7593	-15.8724	-15.3816	-14.4206
229.7	-16.9404	-15.9891	-15.5392	-14.5497
229.6	-17.0708	-16.1255	-15.6557	-14.5689
229.5	-17.339	-16.3249	-15.8579	-14.728
229.4	-17.5214	-16.4584	-15.9724	-14.863
229.3	-17.6938	-16.5889	-16.1265	-14.9286
229.2	-17.8474	-16.7463	-16.2092	-15.0137
229.1	-17.9968	-16.8665	-16.3248	-15.1387
229	-18.2087	-16.9089	-16.5053	-15.3127
228.9	-18.3583	-17.0305	-16.5495	-15.3723
228.8	-18.6154	-17.1484	-16.6512	-15.4747
228.7	-18.8304	-17.2619	-16.7655	-15.6407
228.6	-19.1182	-17.4918	-16.8889	-15.7422
228.5	-19.2396	-17.5671	-16.9569	-15.801
228.4	-19.5114	-17.6913	-17.15	-15.7523
228.3	-19.7014	-17.9042	-17.2736	-15.818
228.2	-19.8427	-18.0454	-17.3918	-15.947
228.1	-19.9785	-18.1402	-17.5092	-16.0137
228	-20.1771	-18.2722	-17.6035	-16.0029
227.9	-20.3581	-18.4627	-17.6843	-16.035
227.8	-20.6719	-18.6804	-17.8217	-16.2161
227.7	-20.8242	-18.7856	-17.8614	-16.432
227.6	-21.06	-18.8869	-17.9808	-16.4858
227.5	-21.1942	-18.9995	-18.0744	-16.5112
227.4	-21.4422	-19.1671	-18.2243	-16.6123
227.3	-21.6354	-19.2826	-18.3356	-16.7464
227.2	-21.8346	-19.388	-18.4019	-16.8549
227.1	-22.0198	-19.5037	-18.6176	-16.8951
227	-22.184	-19.6128	-18.7189	-16.9698
226.9	-22.3496	-19.7441	-18.8536	-17.0601
226.8	-22.5677	-19.8837	-18.9287	-17.176
226.7	-22.7511	-19.9782	-19.0654	-17.2247
226.6	-22.9543	-20.1385	-19.1817	-17.3286
226.5	-23.118	-20.2801	-19.247	-17.4895
226.4	-23.3793	-20.3736	-19.415	-17.485
226.3	-23.6384	-20.5203	-19.5405	-17.629
226.2	-23.8476	-20.6774	-19.6417	-17.7266
226.1	-24.0456	-20.8968	-19.6669	-17.8012
226	-24.1579	-20.9815	-19.7633	-17.8505
225.9	-24.425	-21.0989	-19.7934	-18.0054
225.8	-24.5771	-21.2036	-19.8489	-18.0181
225.7	-24.8292	-21.3846	-19.907	-18.0352
225.6	-25.0285	-21.427	-20.0495	-18.0836
225.5	-25.1084	-21.5977	-20.2595	-18.2056
225.4	-25.2006	-21.7588	-20.3866	-18.254
225.3	-25.408	-21.9279	-20.5523	-18.3751
225.2	-25.5263	-22.1293	-20.7817	-18.4814
225.1	-25.7238	-22.2688	-20.9475	-18.6655
225	-25.8596	-22.3372	-20.9884	-18.7204
224.9	-25.9757	-22.4597	-21.1377	-18.75
224.8	-26.127	-22.5066	-21.1899	-18.79
224.7	-26.2779	-22.6592	-21.3533	-18.9469
224.6	-26.373	-22.6829	-21.5483	-18.9727
224.5	-26.541	-22.8305	-21.6594	-19.0396
224.4	-26.7272	-22.9415	-21.7698	-18.9714
224.3	-26.8219	-23.0753	-21.8958	-19.0759
224.2	-26.9171	-23.2103	-22.0102	-19.0458
224.1	-26.9954	-23.342	-22.1515	-19.1439
224	-27.1249	-23.398	-22.1899	-19.2848
223.9	-27.2818	-23.55	-22.2807	-19.303
223.8	-27.4567	-23.7305	-22.3398	-19.4633
223.7	-27.4926	-23.8118	-22.4675	-19.5508
223.6	-27.5751	-23.932	-22.4894	-19.5877
223.5	-27.7335	-23.9862	-22.4991	-19.49
223.4	-27.8538	-24.1919	-22.6107	-19.6812
223.3	-27.9944	-24.3005	-22.6748	-19.7113
223.2	-28.1468	-24.3802	-22.7151	-19.7754
223.1	-28.3466	-24.4866	-22.8401	-19.7628
223	-28.4043	-24.6376	-22.9233	-19.8911
222.9	-28.5878	-24.7661	-22.9846	-20.0329
222.8	-28.6575	-24.8805	-23.0462	-20.1445
222.7	-28.7333	-24.8621	-23.0878	-20.154
222.6	-28.8777	-24.969	-23.1831	-20.1668
222.5	-28.896	-25.0463	-23.3531	-20.1929
222.4	-28.9647	-25.1815	-23.4513	-20.3083
222.3	-29.0803	-25.3096	-23.5908	-20.3659
222.2	-29.1857	-25.3954	-23.6663	-20.3434
222.1	-29.2399	-25.3882	-23.7473	-20.38
222	-29.3035	-25.4023	-23.8327	-20.5443
221.9	-29.4111	-25.5295	-23.9431	-20.616
221.8	-29.5256	-25.6014	-23.9706	-20.6589
221.7	-29.6063	-25.7514	-23.9553	-20.5268
221.6	-29.683	-25.8013	-23.9884	-20.5591
221.5	-29.8046	-25.8891	-24.0675	-20.5919
221.4	-29.9065	-25.9443	-24.1575	-20.6596
221.3	-30.0691	-26.0453	-24.2276	-20.7196
221.2	-30.0767	-26.1613	-24.2593	-20.7846
221.1	-30.2183	-26.2281	-24.3431	-20.8001
221	-30.244	-26.309	-24.4628	-20.9008
220.9	-30.3174	-26.4388	-24.5326	-21.024
220.8	-30.3708	-26.4371	-24.3884	-21.0522
220.7	-30.4818	-26.5427	-24.3965	-21.1292
220.6	-30.5878	-26.6771	-24.5585	-21.081
220.5	-30.6659	-26.7396	-24.6407	-21.1976
220.4	-30.6733	-26.8496	-24.606	-21.255
220.3	-30.7779	-26.9804	-24.6739	-21.334
220.2	-30.8094	-27.0305	-24.8088	-21.4183
220.1	-30.7962	-27.035	-24.7901	-21.3675
220	-30.7818	-27.1695	-24.8194	-21.374
219.9	-30.7731	-27.2636	-24.8756	-21.2998
219.8	-30.7768	-27.2973	-24.9419	-21.4153
219.7	-30.8313	-27.3704	-24.9738	-21.5543
219.6	-30.8461	-27.449	-25.0725	-21.4608
219.5	-30.8387	-27.566	-25.3938	-21.4217
219.4	-30.8916	-27.6617	-25.534	-21.5135
219.3	-30.9058	-27.8736	-25.5343	-21.5162
219.2	-30.9234	-27.9121	-25.6676	-21.5389
219.1	-30.9936	-28.025	-25.7589	-21.4211
219	-30.9523	-28.1077	-25.5765	-21.5671
218.9	-31.0571	-28.2195	-25.5775	-21.5847
218.8	-31.1371	-28.3049	-25.5316	-21.405
218.7	-31.3042	-28.2779	-25.5306	-21.3192
218.6	-31.2854	-28.451	-25.5415	-21.3664
218.5	-31.2237	-28.4268	-25.6334	-21.5861
218.4	-31.3545	-28.539	-25.7177	-21.6712
218.3	-31.292	-28.489	-25.6632	-21.5983
218.2	-31.2974	-28.5284	-25.7657	-21.6547
218.1	-31.2356	-28.6205	-25.7858	-21.6454
218	-31.1783	-28.742	-25.7244	-21.5991
217.9	-31.2522	-28.7789	-25.8096	-21.6388
217.8	-31.3047	-28.8801	-25.7762	-21.6677
217.7	-31.3127	-28.9666	-25.732	-21.7318
217.6	-31.2933	-28.8579	-25.8435	-21.674
217.5	-31.4566	-28.8897	-25.9332	-21.6715
217.4	-31.434	-28.9389	-25.9286	-21.5275
217.3	-31.449	-28.9268	-26.0307	-21.5546
217.2	-31.425	-29.0705	-26.0409	-21.5672
217.1	-31.4557	-29.0625	-26.0469	-21.6597
217	-31.5191	-28.9754	-26.1308	-21.5318
216.9	-31.4922	-29.0927	-26.1444	-21.5079
216.8	-31.541	-29.1867	-26.0775	-21.5838
216.7	-31.6614	-29.131	-26.0501	-21.7038
216.6	-31.657	-29.1211	-26.0837	-21.749
216.5	-31.6127	-29.3171	-26.034	-21.7077
216.4	-31.6302	-29.3133	-26.1136	-21.52
216.3	-31.6129	-29.2798	-26.0842	-21.7594
216.2	-31.6549	-29.2777	-25.8063	-21.7874
216.1	-31.6135	-29.2762	-25.759	-21.7809
216	-31.646	-29.3302	-25.7052	-21.6671
215.9	-31.6551	-29.1149	-25.5814	-21.7419
215.8	-31.547	-29.0639	-25.6308	-21.7617
215.7	-31.5873	-29.045	-25.5081	-21.6576
215.6	-31.574	-29.0474	-25.5038	-21.6197
215.5	-31.7745	-28.9859	-25.3663	-21.747
215.4	-31.7216	-28.9114	-25.4038	-21.61
215.3	-31.7085	-28.9259	-25.3738	-21.5185
215.2	-31.6535	-28.9046	-25.3507	-21.4864
215.1	-31.6802	-28.796	-25.3095	-21.4285
215	-31.7412	-28.6092	-25.1913	-21.5541
214.9	-31.6823	-28.5692	-25.2082	-21.5241
214.8	-31.6789	-28.5807	-25.113	-21.4392
214.7	-31.8076	-28.487	-25.0939	-21.3524
214.6	-31.7954	-28.3806	-25.0988	-21.2675
214.5	-31.7933	-28.3393	-24.8352	-21.1591
214.4	-31.8057	-28.1756	-24.9859	-21.1261
214.3	-31.8158	-28.2044	-24.923	-21.1016
214.2	-31.8516	-28.1722	-24.9195	-21.0316
214.1	-31.8392	-28.304	-24.7568	-20.898
214	-31.9103	-28.349	-24.6888	-20.8365
213.9	-31.8845	-28.3438	-24.4901	-20.7909
213.8	-31.7797	-28.3637	-24.5568	-20.5272
213.7	-31.7726	-28.3144	-24.407	-20.4315
213.6	-31.8017	-28.239	-24.2196	-20.3539
213.5	-31.8916	-28.0878	-24.2906	-20.2999
213.4	-31.7416	-27.9497	-24.2127	-20.0939
213.3	-31.6015	-28.0161	-24.2409	-20.1238
213.2	-31.6773	-28.0042	-24.2445	-20.1766
213.1	-31.7122	-27.7238	-24.1894	-20.1787
213	-31.7703	-27.5973	-24.0862	-20.0927
212.9	-31.7938	-27.5129	-24.0261	-19.8697
212.8	-31.7465	-27.559	-24.1736	-19.8453
212.7	-31.7967	-27.4542	-23.9727	-20.0187
212.6	-31.9168	-27.4395	-23.9549	-20.0691
212.5	-31.9291	-27.5412	-23.9736	-19.8997
212.4	-32.0412	-27.4129	-23.936	-19.7958
212.3	-32.0863	-27.4502	-23.6692	-19.802
212.2	-31.9731	-27.3995	-23.9628	-19.7807
212.1	-31.9077	-27.454	-23.9848	-19.5713
212	-32.006	-27.4099	-23.8828	-19.7087
211.9	-32.0412	-27.4262	-23.8699	-19.7184
211.8	-31.9847	-27.6802	-23.7392	-19.6734
211.7	-32.0891	-27.7846	-23.7829	-19.553
211.6	-32.0896	-27.6965	-23.6171	-19.3192
211.5	-32.235	-27.8431	-23.3982	-19.141
211.4	-32.2528	-27.8504	-23.2196	-19.1697
211.3	-32.3572	-27.9056	-22.953	-19.0135
211.2	-32.1855	-27.8898	-23.0515	-19.0415
211.1	-32.3801	-28.0576	-23.0805	-18.6842
211	-32.337	-28.0859	-22.9282	-18.6142
210.9	-32.2638	-28.1915	-22.819	-18.5344
210.8	-32.2102	-28.1925	-22.7348	-18.4749
210.7	-32.2519	-28.0035	-22.8824	-18.3858
210.6	-32.324	-27.9581	-22.9165	-18.3735
210.5	-32.4864	-27.9135	-22.7479	-18.2059
210.4	-32.3953	-27.9411	-22.5574	-18.1825
210.3	-32.2335	-27.9024	-22.3792	-18.1285
210.2	-32.0827	-28.1065	-22.4895	-17.8606
210.1	-32.2164	-28.1646	-22.4055	-17.6784
210	-32.2949	-27.8976	-22.1696	-17.616
209.9	-32.4448	-27.985	-21.839	-17.4191
209.8	-32.4275	-28.3164	-21.7849	-17.2625
209.7	-32.4132	-28.2265	-21.6865	-17.1172
209.6	-32.1907	-28.0342	-21.4037	-16.9815
209.5	-32.222	-27.9463	-21.1874	-16.7671
209.4	-32.1472	-27.9759	-21.0403	-16.3462
209.3	-32.0932	-27.9833	-21.066	-16.2706
209.2	-32.0849	-27.8746	-20.8346	-16.1315
209.1	-32.0428	-27.9191	-20.583	-16.1045
209	-31.9999	-27.6709	-20.6613	-16.008
208.9	-31.9734	-27.7331	-20.4477	-15.6497
208.8	-32.1705	-27.6446	-20.2648	-15.6474
208.7	-31.9433	-27.8465	-20.0753	-15.5354
208.6	-31.6404	-27.8088	-20.0224	-15.303
208.5	-31.7608	-27.5373	-19.4119	-15.2384
208.4	-31.5297	-27.4937	-19.3115	-15.2457
208.3	-31.442	-27.5829	-19.1314	-15.4256
208.2	-31.2902	-27.381	-18.8151	-14.8762
208.1	-30.9555	-27.5316	-18.6087	-14.9003
208	-30.7582	-27.2704	-18.3786	-14.781
207.9	-30.7332	-27.0344	-18.0788	-14.3201
207.8	-30.4462	-26.8873	-17.7582	-14.2847
207.7	-30.3658	-26.7759	-17.8821	-14.3806
207.6	-30.2856	-26.6168	-17.5042	-14.049
207.5	-30.1693	-26.5706	-17.1069	-14.0422
207.4	-29.8538	-26.4602	-16.8717	-14.5317
207.3	-29.6005	-26.1739	-16.1977	-14.4713
207.2	-29.3417	-25.6077	-16.1566	-14.5468
207.1	-29.0881	-25.4327	-16.0806	-14.2802
207	-28.9424	-25.0866	-15.8311	-13.8962
206.9	-28.9199	-25.1309	-15.6124	-13.1472
206.8	-28.449	-25.3936	-15.4448	-13.0625
206.7	-27.9228	-24.9308	-15.1131	-12.8396
206.6	-27.4734	-24.3085	-14.829	-12.6579
206.5	-27.6638	-24.2579	-14.3826	-12.757
206.4	-27.6566	-24.1935	-13.7688	-12.3504
206.3	-27.7048	-23.9955	-13.313	-11.8427
206.2	-27.3883	-23.7938	-13.156	-12.0766
206.1	-27.3145	-23.6055	-12.6202	-11.5499
206	-27.0234	-23.2314	-13.0197	-11.2654
205.9	-26.6773	-22.99	-12.795	-10.6154
205.8	-26.1146	-22.5811	-12.7115	-10.5208
205.7	-25.9066	-22.3992	-12.0858	-9.96662
205.6	-25.5225	-21.808	-11.8119	-10.0927
205.5	-25.0387	-21.1861	-11.597	-9.9386
205.4	-24.3325	-20.5295	-11.7649	-9.59419
205.3	-23.742	-20.6715	-11.6566	-8.8913
205.2	-23.5419	-20.1957	-11.5516	-8.94177
205.1	-22.8411	-19.8624	-11.9585	-8.78549
205	-22.5288	-19.9465	-12.0915	-8.53406
204.9	-22.4177	-19.3758	-12.3368	-8.61241
204.8	-21.9733	-19.0705	-12.3686	-7.61839
204.7	-21.0935	-19.2192	-11.7999	-7.32361
204.6	-20.6431	-19.1179	-11.3081	-6.57252
204.5	-19.6199	-18.4269	-10.4537	-6.38976
204.4	-19.1591	-18.3876	-10.2324	-6.54597
204.3	-18.7825	-17.8987	-10.0229	-6.08202
204.2	-18.5196	-17.1896	-9.1832	-4.9213
204.1	-17.7448	-16.4264	-9.33983	-4.00038
204	-17.0131	-16.6074	-8.57741	-3.47728
203.9	-16.5107	-16.6631	-7.52006	-3.01688
203.8	-15.6112	-16.2045	-6.937	-2.56322
203.7	-15.253	-15.4189	-6.89542	-3.17626
203.6	-14.2937	-15.0208	-6.58193	-1.84868
203.5	-14.0865	-14.5002	-6.19766	-1.31656
203.4	-13.1106	-13.8743	-6.00396	-0.586017
203.3	-12.6031	-13.9293	-6.00506	-0.362841
203.2	-11.748	-13.3715	-6.59312	-0.0610263
203.1	-10.865	-13.3247	-6.83544	-0.112537
203	-9.95332	-12.6367	-7.00348	0.00347527
202.9	-9.21571	-12.5063	-6.58399	0.186502
202.8	-9.15979	-12.6846	-6.12563	-0.138038
202.7	-8.34605	-12.2671	-4.85157	0.577633
202.6	-7.9467	-11.9103	-4.29488	0.712034
202.5	-7.78903	-11.768	-3.36578	0.717413
202.4	-6.85034	-11.288	-3.46935	1.28617
202.3	-6.02741	-11.9672	-3.49286	1.58183
202.2	-5.2407	-11.6301	-3.23195	1.94278
202.1	-5.4924	-10.9876	-2.98695	1.7777
202	-4.65952	-10.3166	-3.13983	2.07087
201.9	-4.66993	-9.27751	-2.59592	2.09749
201.8	-4.26371	-8.89328	-2.168	2.29795
201.7	-3.38721	-7.94591	-1.11393	2.76804
201.6	-2.19152	-7.94344	0.318545	3.39576
201.5	-1.34638	-7.23048	1.28719	3.87844
201.4	-1.24723	-7.07651	2.41909	3.77031
201.3	-0.369201	-5.51586	1.85013	4.11836
201.2	-0.479457	-4.37027	2.34021	4.19808
201.1	-0.31554	-5.32718	1.76317	4.44124
201	0.353346	-4.87059	1.63389	4.31949
200.9	0.489032	-5.00638	1.9241	4.50458
200.8	1.04177	-5.38974	2.30463	4.3966
200.7	2.06682	-6.07286	1.70798	4.93186
200.6	2.4667	-5.17916	1.39363	5.26137
200.5	3.48247	-4.67797	0.976333	5.42904
200.4	3.20604	-5.0012	1.98547	4.56027
200.3	4.26686	-5.77877	1.47948	4.78705
200.2	4.07837	-5.23061	1.75533	4.39301
200.1	4.19198	-4.30981	1.96215	4.67944
200	4.00104	-4.3525	2.31771	4.62841
199.9	4.45375	-4.29626	2.40881	3.9015
199.8	3.51037	-4.38976	2.16057	5.00595
199.7	3.99961	-4.29335	2.43208	5.24151
199.6	4.0035	-3.87655	2.28639	5.30299
199.5	4.13453	-4.40352	1.34236	5.73642
199.4	3.66169	-4.22962	1.2538	5.13463
199.3	4.13697	-4.73615	1.38721	4.88661
199.2	4.48066	-4.05493	1.07774	4.65791
199.1	4.10686	-3.23429	1.13807	3.25529
199	4.55781	-3.08242	1.55182	3.48424
198.9	4.3501	-3.63142	1.74716	3.67581
198.8	4.09666	-3.88454	3.0095	4.50821
198.7	4.56923	-3.42615	2.94049	4.63814
198.6	5.5763	-3.22256	2.94801	5.23063
198.5	5.55222	-3.60649	1.96833	6.08975
198.4	4.80762	-4.4133	1.88812	5.19791
198.3	4.72177	-4.85613	2.4377	6.22435
198.2	4.62652	-4.88207	2.85378	6.1715
198.1	4.76937	-4.70234	3.39814	6.06892
198	4.81922	-3.75188	3.24292	5.48233
197.9	4.49508	-4.08453	3.42989	5.59067
197.8	4.14148	-2.84234	3.29483	6.11703
197.7	3.22878	-2.11642	2.83635	6.04221
197.6	3.3804	-1.73893	2.23947	6.66179
197.5	3.3501	-2.49157	2.75903	6.83582
197.4	3.7686	-1.07052	2.57868	6.87934
197.3	3.1646	-1.57111	2.31244	8.11321
197.2	2.18452	-1.44489	2.90918	8.68192
197.1	2.24468	-2.8391	2.98844	9.04151
197	1.73474	-2.39686	2.47224	8.25646
196.9	2.97986	-1.83405	2.64691	8.9765
196.8	3.19335	-0.989876	3.24101	9.66201
196.7	3.62962	-1.1609	3.59594	9.89172
196.6	3.88437	-0.0278105	3.82433	9.38024
196.5	4.80627	2.40584	2.64944	9.88816
196.4	4.44066	3.42805	2.47138	10.8849
196.3	4.19017	3.37015	1.89646	11.01
196.2	3.91846	5.41745	1.54134	11.2995
196.1	3.64849	6.17856	1.23848	12.2019
196	3.98143	6.99874	1.18468	12.4981
195.9	4.02021	7.24068	0.95387	12.453
195.8	3.03593	6.29814	0.91074	11.5172
195.7	2.7895	6.67056	1.13138	10.8144
195.6	3.02218	8.15442	1.09933	10.6369
195.5	4.32279	9.01978	0.141339	9.89973
195.4	4.07502	8.48219	0.996874	9.76313
195.3	4.4477	8.31105	-0.243227	10.5567
195.2	4.5589	7.87762	0.219448	10.8172
195.1	4.45119	7.82178	0.871627	10.5411
195	4.85681	8.365	0.235159	10.9922
194.9	4.81433	7.21079	0.370662	10.7345
194.8	4.81118	6.99617	0.596219	10.3091
194.7	4.47427	7.88901	0.849822	9.06437
194.6	3.28557	8.27946	0.395715	9.53901
194.5	3.62112	9.65591	0.0310001	9.87886
194.4	2.67714	11.4264	-0.800451	10.1246
194.3	4.11319	12.1955	-0.35377	11.08
194.2	3.31684	10.9409	-0.539327	8.96107
194.1	3.61132	11.703	-0.791632	8.73693
194	3.38467	10.5211	0.640938	8.83071
193.9	2.92115	9.20883	1.72911	8.61656
193.8	2.87534	9.69069	2.04194	8.5814
193.7	2.26888	8.88262	1.57538	9.27969
193.6	1.59621	7.78871	1.61988	10.4702
193.5	1.09915	6.05393	1.62516	10.383
193.4	0.215918	4.38988	1.46398	9.26457
193.3	-0.00356498	3.8804	0.822022	9.04363
193.2	-0.420736	3.94787	0.790599	9.08811
193.1	-0.771839	3.77108	0.813356	10.242
193	-1.7972	2.75446	1.03155	11.8263
192.9	-1.16612	2.68988	0.840069	12.0625
192.8	-1.08916	2.9653	-0.0561655	12.4372
192.7	-1.23463	1.85716	-0.782068	11.356
192.6	-1.5221	1.37093	-0.470169	10.8597
192.5	-2.09035	2.47781	-0.52621	11.1309
192.4	-0.989289	1.58369	0.108504	10.1936
192.3	-0.844817	1.97269	0.48545	11.1246
192.2	-1.83173	1.80112	0.37193	11.559
192.1	-1.88546	2.04949	1.9906	11.3191
192	-1.39665	1.29689	3.48562	12.305
191.9	-1.14067	-0.317755	3.50746	11.9876
191.8	-0.125053	-0.446764	4.51823	12.0067
191.7	-0.160775	-0.428374	4.71474	12.7626
191.6	-0.0389519	-1.08487	5.41346	13.6149
191.5	-0.930991	-0.214515	4.42751	13.8521
191.4	-0.93906	0.10641	3.22775	14.0813
191.3	0.476126	-0.167609	2.50637	13.5427
191.2	0.300479	-1.20696	2.75513	12.4513
191.1	1.13537	-1.74117	3.35581	12.2527
191	2.31353	-1.56178	3.15375	12.3706
190.9	2.41572	-2.38974	2.4173	12.052
190.8	4.06364	-1.69582	2.43485	12.2266
190.7	3.66314	-1.24662	2.10728	12.8932
190.6	3.1521	-1.26664	2.16734	13.8858
190.5	3.86895	-0.218995	2.0605	13.6353
190.4	5.21259	0.323988	1.96159	12.2814
190.3	4.12687	-0.224043	1.45131	11.6371
190.2	3.43185	0.82542	2.21785	11.0918
190.1	3.28804	2.51031	2.80973	12.6153
190	2.57892	2.33464	2.87376	13.4673
189.9	2.0454	1.05992	2.19421	12.9839
189.8	1.48249	2.0667	2.61058	12.9329
189.7	1.78154	1.80882	3.0859	13.3455
189.6	3.03701	2.15621	2.73142	12.7181
189.5	2.10696	1.53397	2.5816	11.4823
189.4	3.98731	1.14092	0.926445	10.2782
189.3	3.94169	3.10083	0.82271	10.0299
189.2	1.62167	3.08185	-0.24153	9.72356
189.1	1.5956	2.48713	-0.750373	9.98832
189	0.955047	3.41671	-0.485474	11.0435
188.9	0.569151	4.54936	0.167098	11.1101
188.8	2.44165	4.14729	-0.19487	11.8522
188.7	1.98814	4.45119	-0.326142	11.6293
188.6	1.57774	4.21879	0.33147	11.7039
188.5	1.38277	3.57138	1.51177	10.8374
188.4	-0.357532	5.13022	1.81417	10.9472
188.3	-0.147466	5.38739	2.47518	10.8583
188.2	1.30654	4.18182	3.48015	10.3225
188.1	1.96452	2.86413	2.58159	9.48566
188	1.43671	2.4557	3.66708	9.21785
187.9	1.13052	3.91079	2.66281	9.29346
187.8	1.88707	3.10927	3.00245	9.7212
187.7	3.03204	2.09554	3.91836	8.56098
187.6	4.31261	2.48151	3.65445	7.71877
187.5	5.04391	3.13453	4.78814	8.11601
187.4	6.07521	1.85392	4.76572	8.48
187.3	5.66988	1.48114	4.12567	9.22457
187.2	4.80123	3.24987	3.0233	8.8727
187.1	3.5067	0.777447	3.59351	8.46441
187	5.50896	1.49325	3.55398	9.23187
186.9	4.40962	2.00346	3.31897	10.1455
186.8	5.61107	2.36005	3.99976	8.84306
186.7	6.49209	2.15115	4.93106	8.8215
186.6	5.71576	0.828968	5.56668	8.60775
186.5	3.96862	1.405	5.05755	7.95286
186.4	4.86911	1.54543	4.78786	8.01385
186.3	5.6711	2.83167	3.37709	9.15745
186.2	6.16151	2.03319	2.57791	7.76062
186.1	6.82884	2.64562	1.69914	7.63867
186	5.94522	3.72454	2.19387	8.67543
185.9	5.3837	3.48649	2.5831	8.97974
185.8	5.89913	2.88425	2.82258	6.37264
185.7	4.08009	2.6986	3.14811	5.65886
185.6	3.99949	2.16	0.856403	6.08218
185.5	2.83389	2.81612	-0.0969507	6.77243
185.4	2.55781	2.13066	-2.42975	6.72151
185.3	4.04212	1.34961	-2.70885	7.48558
185.2	3.45843	1.69011	-2.15872	8.02858
185.1	2.59445	2.43229	-1.85162	7.54139
185	1.54425	2.16641	-0.976324	6.70239
0	0	0	0	0

## Sheet: PBS - IgG
Wavelength [nm]	40	55	70	85
260	0.686014	0.691365	-0.548877	-0.32035
259.9	0.670221	0.677549	-0.570892	-0.290964
259.8	0.661405	0.704494	-0.63201	-0.302781
259.7	0.658051	0.680146	-0.666339	-0.338139
259.6	0.648771	0.686738	-0.640672	-0.315133
259.5	0.722206	0.693117	-0.672347	-0.333613
259.4	0.704634	0.686104	-0.721537	-0.362837
259.3	0.657282	0.673816	-0.726868	-0.359543
259.2	0.650958	0.68111	-0.732843	-0.380502
259.1	0.649466	0.663372	-0.685599	-0.377043
259	0.656955	0.614921	-0.701302	-0.353806
258.9	0.66222	0.588584	-0.748762	-0.329068
258.8	0.637507	0.569669	-0.725928	-0.311106
258.7	0.659862	0.562812	-0.692986	-0.303231
258.6	0.627836	0.600058	-0.772907	-0.292457
258.5	0.617587	0.637112	-0.801754	-0.368676
258.4	0.660593	0.598814	-0.774592	-0.369773
258.3	0.632292	0.636471	-0.749714	-0.372668
258.2	0.619459	0.603704	-0.832409	-0.346795
258.1	0.621856	0.551168	-0.886089	-0.373357
258	0.615536	0.529804	-0.951622	-0.34214
257.9	0.618441	0.538783	-0.920315	-0.363831
257.8	0.623309	0.501506	-0.911345	-0.382021
257.7	0.622116	0.541087	-0.859948	-0.31612
257.6	0.644875	0.522669	-0.873009	-0.307596
257.5	0.615195	0.511416	-0.88946	-0.280641
257.4	0.60428	0.510462	-0.928806	-0.265142
257.3	0.614281	0.50868	-0.927323	-0.335166
257.2	0.59747	0.468083	-0.913291	-0.345514
257.1	0.605921	0.462261	-0.870751	-0.324238
257	0.645846	0.441128	-0.809802	-0.331126
256.9	0.618242	0.455134	-0.818457	-0.386603
256.8	0.601168	0.460438	-0.838604	-0.428998
256.7	0.584359	0.469054	-0.81164	-0.395127
256.6	0.607863	0.486643	-0.827969	-0.409477
256.5	0.577382	0.457824	-0.823626	-0.432044
256.4	0.549243	0.481702	-0.790981	-0.455493
256.3	0.495106	0.448708	-0.818806	-0.490922
256.2	0.422824	0.442777	-0.810709	-0.456922
256.1	0.402663	0.444659	-0.830819	-0.431978
256	0.423703	0.453894	-0.837159	-0.427938
255.9	0.433684	0.479409	-0.853359	-0.429441
255.8	0.43508	0.455353	-0.866543	-0.440888
255.7	0.412679	0.480119	-0.892219	-0.444973
255.6	0.418839	0.530087	-0.921474	-0.446513
255.5	0.464517	0.56124	-0.947624	-0.451507
255.4	0.441714	0.524616	-0.960025	-0.465227
255.3	0.44427	0.456492	-0.946101	-0.49627
255.2	0.452319	0.44693	-0.948576	-0.51368
255.1	0.416947	0.452308	-0.970246	-0.511588
255	0.405198	0.42246	-0.99761	-0.515303
254.9	0.407828	0.431495	-0.987225	-0.540263
254.8	0.39103	0.451617	-0.9758	-0.543507
254.7	0.422398	0.451322	-0.96138	-0.516819
254.6	0.392859	0.439532	-0.960648	-0.510406
254.5	0.38059	0.431888	-0.948052	-0.469356
254.4	0.381714	0.422509	-0.943558	-0.495545
254.3	0.380229	0.427923	-0.919512	-0.484087
254.2	0.402079	0.452744	-0.940505	-0.495515
254.1	0.418104	0.453369	-0.91564	-0.549945
254	0.374845	0.447702	-0.885451	-0.524363
253.9	0.382508	0.476487	-0.899611	-0.521538
253.8	0.380349	0.441686	-0.996393	-0.548471
253.7	0.352304	0.442485	-1.04859	-0.547188
253.6	0.37655	0.420284	-1.06144	-0.522708
253.5	0.388489	0.390592	-1.07648	-0.507595
253.4	0.389517	0.372789	-1.0987	-0.540906
253.3	0.364308	0.369534	-1.07877	-0.487646
253.2	0.381418	0.38989	-1.03982	-0.495498
253.1	0.375739	0.394584	-1.06391	-0.443735
253	0.395076	0.39537	-1.02244	-0.453553
252.9	0.384947	0.379988	-1.05059	-0.435428
252.8	0.40523	0.372679	-1.10877	-0.429148
252.7	0.395667	0.357612	-1.16659	-0.436203
252.6	0.334017	0.331217	-1.22892	-0.409127
252.5	0.327262	0.337034	-1.24596	-0.494249
252.4	0.319736	0.316114	-1.25092	-0.502878
252.3	0.338784	0.26479	-1.25709	-0.518138
252.2	0.327421	0.239674	-1.23741	-0.563048
252.1	0.32986	0.24633	-1.23381	-0.536855
252	0.329857	0.247928	-1.25404	-0.552991
251.9	0.287629	0.24636	-1.26974	-0.574586
251.8	0.273913	0.227281	-1.27456	-0.582092
251.7	0.290823	0.244034	-1.27864	-0.612839
251.6	0.291728	0.258667	-1.26348	-0.600396
251.5	0.259454	0.220582	-1.24779	-0.632575
251.4	0.246289	0.206925	-1.35709	-0.688716
251.3	0.220856	0.168498	-1.38944	-0.734413
251.2	0.258112	0.186043	-1.40417	-0.759813
251.1	0.238016	0.174475	-1.46989	-0.782853
251	0.222108	0.16589	-1.53155	-0.862568
250.9	0.203086	0.141204	-1.52933	-0.842209
250.8	0.219169	0.141658	-1.57296	-0.87444
250.7	0.20445	0.115718	-1.62622	-0.918291
250.6	0.202719	0.133304	-1.6461	-0.957554
250.5	0.177678	0.116269	-1.67483	-1.0513
250.4	0.165012	0.101742	-1.74201	-1.09955
250.3	0.138809	0.142604	-1.79627	-1.1024
250.2	0.137336	0.131651	-1.82337	-1.16297
250.1	0.128332	0.115915	-1.91934	-1.21569
250	0.146671	0.112452	-1.98596	-1.24439
249.9	0.138413	0.0836606	-2.00927	-1.2211
249.8	0.144873	0.0869198	-2.08375	-1.26143
249.7	0.143147	0.100711	-2.03372	-1.33123
249.6	0.123137	0.0907382	-2.00771	-1.34864
249.5	0.136901	0.0488399	-2.03823	-1.37467
249.4	0.123782	0.0373638	-2.06463	-1.35865
249.3	0.136498	0.0232437	-2.06515	-1.37257
249.2	0.114709	0.0360568	-2.09294	-1.37411
249.1	0.110096	0.0438921	-2.11898	-1.38263
249	0.1056	0.0554484	-2.20425	-1.35311
248.9	0.102061	0.060856	-2.22406	-1.38413
248.8	0.110309	0.051583	-2.24923	-1.39788
248.7	0.1004	0.057252	-2.25092	-1.43827
248.6	0.0941338	0.0288821	-2.2522	-1.45978
248.5	0.106952	0.0457471	-2.29064	-1.46481
248.4	0.100351	0.0568897	-2.42362	-1.50391
248.3	0.0645856	0.0368212	-2.39311	-1.5423
248.2	0.0558181	0.0469925	-2.37339	-1.55543
248.1	0.0283561	0.0313853	-2.43674	-1.53619
248	0.0339401	0.00235482	-2.50495	-1.54953
247.9	0.0103273	-0.00536795	-2.52503	-1.5641
247.8	0.0160425	-0.0269755	-2.52978	-1.57214
247.7	0.0177689	-0.0581064	-2.55152	-1.48277
247.6	0.00616383	-0.0661217	-2.62175	-1.55033
247.5	0.0114048	-0.0779471	-2.63584	-1.57385
247.4	-0.0290699	-0.103976	-2.6231	-1.58423
247.3	-0.0889797	-0.119631	-2.63397	-1.57088
247.2	-0.114027	-0.11114	-2.65054	-1.53551
247.1	-0.126234	-0.0989469	-2.64991	-1.49501
247	-0.157404	-0.148402	-2.68607	-1.46853
246.9	-0.15585	-0.219503	-2.73564	-1.53972
246.8	-0.177254	-0.227793	-2.75291	-1.51303
246.7	-0.184869	-0.265859	-2.73771	-1.53743
246.6	-0.1846	-0.288723	-2.75566	-1.54028
246.5	-0.247506	-0.298133	-2.82637	-1.57518
246.4	-0.253968	-0.281707	-2.80264	-1.5908
246.3	-0.2677	-0.320002	-2.82496	-1.6166
246.2	-0.276944	-0.329308	-2.85487	-1.65558
246.1	-0.262743	-0.338047	-2.88045	-1.63355
246	-0.279914	-0.347976	-2.88277	-1.59515
245.9	-0.318536	-0.369427	-2.9475	-1.58891
245.8	-0.32895	-0.391268	-2.95893	-1.63259
245.7	-0.339308	-0.39291	-3.00287	-1.69321
245.6	-0.389412	-0.42045	-3.02959	-1.69437
245.5	-0.402573	-0.446356	-3.01967	-1.76655
245.4	-0.452427	-0.44237	-3.06003	-1.73734
245.3	-0.479976	-0.437067	-3.1581	-1.7984
245.2	-0.4826	-0.459878	-3.23065	-1.76961
245.1	-0.50349	-0.483077	-3.28535	-1.79087
245	-0.517767	-0.534556	-3.2702	-1.83116
244.9	-0.534329	-0.555629	-3.31581	-1.82861
244.8	-0.553733	-0.60998	-3.38616	-1.81306
244.7	-0.538132	-0.620691	-3.37132	-1.88316
244.6	-0.593311	-0.652026	-3.39037	-1.876
244.5	-0.603059	-0.635166	-3.37399	-1.90779
244.4	-0.670788	-0.644255	-3.47201	-1.93099
244.3	-0.697469	-0.681498	-3.45143	-1.93646
244.2	-0.709418	-0.69338	-3.45454	-1.93829
244.1	-0.74993	-0.67693	-3.53575	-1.92505
244	-0.754653	-0.671571	-3.617	-1.92319
243.9	-0.739577	-0.67502	-3.60986	-1.96999
243.8	-0.745873	-0.724332	-3.64425	-2.01358
243.7	-0.766121	-0.774074	-3.71105	-2.08934
243.6	-0.75418	-0.822344	-3.71146	-2.15486
243.5	-0.774493	-0.812296	-3.71399	-2.15389
243.4	-0.775618	-0.844386	-3.78742	-2.14114
243.3	-0.794355	-0.849541	-3.81649	-2.21282
243.2	-0.812339	-0.870713	-3.79688	-2.26698
243.1	-0.784477	-0.918164	-3.76007	-2.28732
243	-0.797696	-0.931407	-3.84425	-2.30559
242.9	-0.823167	-0.89812	-3.91919	-2.34523
242.8	-0.834235	-0.904521	-3.91317	-2.36239
242.7	-0.85197	-0.920189	-3.9517	-2.39522
242.6	-0.873221	-0.906843	-3.94506	-2.49929
242.5	-0.918834	-0.941851	-4.00058	-2.52771
242.4	-0.945113	-0.99865	-4.04633	-2.493
242.3	-0.909663	-1.01053	-4.08233	-2.54056
242.2	-0.946982	-1.01567	-4.16288	-2.50957
242.1	-0.951496	-1.08769	-4.18623	-2.55532
242	-0.965236	-1.14499	-4.20097	-2.53777
241.9	-1.0016	-1.13313	-4.20394	-2.58891
241.8	-1.02736	-1.19285	-4.22	-2.64454
241.7	-1.03707	-1.18508	-4.2089	-2.65532
241.6	-1.05638	-1.21341	-4.20454	-2.63492
241.5	-1.03925	-1.26205	-4.28182	-2.67375
241.4	-1.05633	-1.29791	-4.29946	-2.66774
241.3	-1.09482	-1.32352	-4.31937	-2.64798
241.2	-1.12648	-1.36499	-4.37826	-2.64833
241.1	-1.10835	-1.38338	-4.36606	-2.67233
241	-1.12838	-1.41402	-4.44467	-2.74322
240.9	-1.14164	-1.44616	-4.53695	-2.77453
240.8	-1.16161	-1.51295	-4.62701	-2.8025
240.7	-1.17818	-1.56674	-4.64248	-2.78302
240.6	-1.20093	-1.60172	-4.71237	-2.80971
240.5	-1.22572	-1.61072	-4.73323	-2.76146
240.4	-1.21253	-1.58683	-4.76765	-2.73986
240.3	-1.21741	-1.57888	-4.81458	-2.73906
240.2	-1.20047	-1.5656	-4.92367	-2.77383
240.1	-1.21584	-1.59522	-4.93195	-2.8242
240	-1.21843	-1.60115	-5.02715	-2.79694
239.9	-1.22606	-1.64204	-5.05306	-2.76569
239.8	-1.28596	-1.68273	-5.12237	-2.79466
239.7	-1.28484	-1.71739	-5.20212	-2.8432
239.6	-1.28512	-1.77528	-5.28261	-2.86181
239.5	-1.34141	-1.78188	-5.29706	-2.88073
239.4	-1.37302	-1.80326	-5.2912	-2.94449
239.3	-1.37423	-1.87665	-5.39785	-2.94848
239.2	-1.36549	-1.88801	-5.44492	-2.93794
239.1	-1.35371	-1.85355	-5.45609	-2.98355
239	-1.39216	-1.87513	-5.41664	-2.97673
238.9	-1.41014	-1.91591	-5.44041	-3.01989
238.8	-1.35692	-1.94557	-5.50667	-3.05104
238.7	-1.333	-1.97375	-5.5677	-3.07399
238.6	-1.31636	-1.9793	-5.61257	-3.12283
238.5	-1.31305	-1.99497	-5.64934	-3.0847
238.4	-1.33388	-2.02166	-5.74159	-3.10739
238.3	-1.38523	-2.05471	-5.81114	-3.14944
238.2	-1.39813	-2.07679	-5.85128	-3.19248
238.1	-1.40505	-2.10083	-5.89625	-3.22812
238	-1.41322	-2.11542	-5.95246	-3.22748
237.9	-1.39165	-2.13697	-6.00032	-3.27035
237.8	-1.39396	-2.14608	-6.02527	-3.30935
237.7	-1.3995	-2.12962	-6.05431	-3.33973
237.6	-1.40497	-2.14313	-6.02834	-3.40927
237.5	-1.43191	-2.14963	-6.07558	-3.45335
237.4	-1.48397	-2.13444	-6.06691	-3.42581
237.3	-1.47148	-2.15763	-6.18643	-3.47664
237.2	-1.52206	-2.17453	-6.23229	-3.48059
237.1	-1.51339	-2.22495	-6.19857	-3.55576
237	-1.59512	-2.25618	-6.25154	-3.58827
236.9	-1.61873	-2.2366	-6.29475	-3.63111
236.8	-1.64861	-2.30408	-6.29505	-3.67474
236.7	-1.70404	-2.36716	-6.43651	-3.6926
236.6	-1.76072	-2.41805	-6.47356	-3.76246
236.5	-1.74618	-2.49833	-6.51865	-3.78709
236.4	-1.80627	-2.5058	-6.62917	-3.77152
236.3	-1.82807	-2.50755	-6.67734	-3.73623
236.2	-1.82297	-2.53441	-6.68782	-3.74556
236.1	-1.8257	-2.60061	-6.73795	-3.72498
236	-1.84526	-2.607	-6.81392	-3.74079
235.9	-1.8526	-2.65455	-6.76537	-3.76325
235.8	-1.88581	-2.72012	-6.82609	-3.84789
235.7	-1.94638	-2.79968	-6.87055	-3.86253
235.6	-1.95976	-2.85112	-7.02404	-3.87752
235.5	-2.01045	-2.91226	-7.05436	-3.90211
235.4	-2.07873	-2.98691	-7.09509	-3.8918
235.3	-2.14112	-3.02706	-7.15504	-3.91617
235.2	-2.22378	-3.09856	-7.06758	-3.93071
235.1	-2.31598	-3.14213	-7.1939	-3.98138
235	-2.38824	-3.2103	-7.18334	-4.02118
234.9	-2.39015	-3.20915	-7.25129	-4.05088
234.8	-2.41004	-3.23491	-7.19778	-4.05982
234.7	-2.47122	-3.28194	-7.23648	-4.07099
234.6	-2.53317	-3.34751	-7.2354	-4.07393
234.5	-2.6207	-3.44215	-7.27089	-4.08662
234.4	-2.62014	-3.5459	-7.30342	-4.06916
234.3	-2.72992	-3.62518	-7.40738	-4.07427
234.2	-2.80724	-3.6954	-7.38592	-4.08624
234.1	-2.84978	-3.86226	-7.35038	-4.08015
234	-2.89997	-3.93528	-7.29714	-4.11532
233.9	-3.02324	-4.00183	-7.28323	-4.09217
233.8	-3.13556	-4.0691	-7.33461	-4.11488
233.7	-3.22087	-4.1757	-7.36881	-4.11244
233.6	-3.30496	-4.38494	-7.38896	-4.03177
233.5	-3.48021	-4.48762	-7.50625	-4.04603
233.4	-3.57093	-4.55198	-7.55412	-4.06442
233.3	-3.69579	-4.60749	-7.55519	-4.09378
233.2	-3.83606	-4.68761	-7.44957	-4.23677
233.1	-3.97963	-4.93341	-7.46601	-4.31394
233	-4.13692	-5.13543	-7.54781	-4.31783
232.9	-4.18817	-5.25079	-7.49722	-4.32645
232.8	-4.28919	-5.3747	-7.5049	-4.39757
232.7	-4.44214	-5.46315	-7.5317	-4.3821
232.6	-4.60254	-5.57877	-7.59992	-4.41089
232.5	-4.65922	-5.73154	-7.63502	-4.39331
232.4	-4.83015	-5.87019	-7.68153	-4.46947
232.3	-4.86654	-5.95899	-7.73367	-4.45278
232.2	-4.94445	-6.0441	-7.65053	-4.50932
232.1	-5.0495	-6.15198	-7.65941	-4.48833
232	-5.13218	-6.23069	-7.70854	-4.57071
231.9	-5.22793	-6.34172	-7.72223	-4.53722
231.8	-5.288	-6.35354	-7.73248	-4.52535
231.7	-5.34627	-6.46239	-7.75114	-4.5086
231.6	-5.42689	-6.64221	-7.81432	-4.47082
231.5	-5.60564	-6.81088	-7.90683	-4.48877
231.4	-5.74457	-6.90974	-7.99625	-4.44984
231.3	-5.84447	-7.01902	-7.957	-4.45443
231.2	-5.9478	-7.12453	-8.05027	-4.53926
231.1	-6.00393	-7.20146	-8.1499	-4.57808
231	-6.10323	-7.34483	-8.11823	-4.64422
230.9	-6.13469	-7.43476	-8.17251	-4.62462
230.8	-6.19486	-7.50228	-8.26382	-4.63882
230.7	-6.23987	-7.61246	-8.2882	-4.6262
230.6	-6.36173	-7.69299	-8.43797	-4.6843
230.5	-6.4659	-7.88034	-8.50446	-4.73924
230.4	-6.51161	-7.98488	-8.51504	-4.75365
230.3	-6.67942	-8.25111	-8.56927	-4.7508
230.2	-6.70585	-8.34253	-8.52937	-4.78508
230.1	-6.78407	-8.34872	-8.57048	-4.87071
230	-6.87296	-8.459	-8.51012	-4.86721
229.9	-6.90448	-8.56587	-8.55798	-4.87111
229.8	-6.91192	-8.75858	-8.52338	-4.84608
229.7	-6.94094	-8.8606	-8.60956	-4.79832
229.6	-6.91984	-8.99364	-8.70056	-4.80661
229.5	-7.13636	-8.98858	-8.71994	-4.7853
229.4	-7.19713	-9.12179	-8.79912	-4.8497
229.3	-7.2464	-9.153	-8.84593	-4.90228
229.2	-7.33062	-9.28963	-8.90661	-4.8212
229.1	-7.3553	-9.39335	-8.93203	-4.84651
229	-7.42639	-9.49872	-9.00611	-4.86538
228.9	-7.50775	-9.56486	-8.90564	-4.83577
228.8	-7.51623	-9.65636	-8.92542	-4.81717
228.7	-7.60997	-9.73168	-9.0069	-4.83189
228.6	-7.75327	-9.80742	-9.0549	-4.8132
228.5	-7.82419	-9.87505	-9.09464	-4.79658
228.4	-7.87996	-9.94581	-9.3075	-4.88456
228.3	-7.96748	-10.0199	-9.33106	-4.88294
228.2	-8.04894	-10.1357	-9.22192	-4.90207
228.1	-8.06555	-10.1655	-9.28305	-4.9644
228	-8.16057	-10.2554	-9.32131	-5.00971
227.9	-8.26479	-10.3624	-9.39163	-5.05231
227.8	-8.33048	-10.5332	-9.46324	-5.03246
227.7	-8.38804	-10.5652	-9.502	-5.06777
227.6	-8.58413	-10.6486	-9.5493	-5.03686
227.5	-8.70955	-10.7497	-9.51227	-5.00438
227.4	-8.76797	-10.7545	-9.57932	-4.99087
227.3	-8.82473	-10.9125	-9.59067	-4.9795
227.2	-8.97439	-11.0025	-9.63162	-4.92206
227.1	-9.04825	-11.1532	-9.69663	-5.02769
227	-9.04139	-11.2524	-9.77714	-5.06342
226.9	-9.10262	-11.2483	-9.89865	-5.13072
226.8	-9.23237	-11.4721	-9.89434	-5.16511
226.7	-9.3588	-11.6203	-9.79588	-5.21454
226.6	-9.49683	-11.7115	-9.86242	-5.15393
226.5	-9.70745	-11.8313	-9.88743	-5.16193
226.4	-9.87164	-11.9473	-9.95604	-5.17624
226.3	-9.956	-12.0246	-9.94388	-5.16539
226.2	-10.1842	-12.0873	-9.88826	-5.21293
226.1	-10.2468	-12.2444	-9.87863	-5.24149
226	-10.3532	-12.34	-9.92133	-5.21703
225.9	-10.4744	-12.4233	-9.99171	-5.31986
225.8	-10.5908	-12.4863	-9.93596	-5.3288
225.7	-10.6659	-12.6045	-9.88549	-5.26258
225.6	-10.7777	-12.7833	-9.89498	-5.37725
225.5	-10.8986	-12.9083	-9.89567	-5.40777
225.4	-11.0147	-13.0685	-9.92291	-5.34788
225.3	-11.225	-13.2053	-10.0005	-5.36185
225.2	-11.3541	-13.2903	-10.0167	-5.34761
225.1	-11.5183	-13.4457	-9.85079	-5.25716
225	-11.6433	-13.6817	-9.941	-5.40428
224.9	-11.7312	-13.8026	-9.92137	-5.43887
224.8	-11.7955	-13.9545	-9.93992	-5.40962
224.7	-11.8578	-14.0309	-9.89213	-5.37261
224.6	-11.9424	-14.1736	-9.88661	-5.3896
224.5	-12.0926	-14.2286	-9.90367	-5.37122
224.4	-12.1955	-14.3906	-10.0079	-5.34422
224.3	-12.2471	-14.5587	-9.97197	-5.36624
224.2	-12.3726	-14.6397	-10.0405	-5.47851
224.1	-12.5275	-14.8103	-10.0058	-5.5298
224	-12.603	-15.0119	-10.0574	-5.54353
223.9	-12.696	-15.0937	-9.99128	-5.5686
223.8	-12.9716	-15.2135	-9.92218	-5.57491
223.7	-13.2341	-15.3594	-9.92569	-5.58886
223.6	-13.4055	-15.6	-9.94936	-5.65904
223.5	-13.4532	-15.6788	-9.98573	-5.68953
223.4	-13.5772	-15.8454	-10.0947	-5.67247
223.3	-13.6688	-15.9621	-10.2016	-5.67509
223.2	-13.877	-16.0874	-10.2701	-5.70263
223.1	-13.9235	-16.1624	-10.3292	-5.72324
223	-14.0175	-16.3685	-10.3769	-5.70928
222.9	-14.1332	-16.5748	-10.4734	-5.69967
222.8	-14.1133	-16.7086	-10.473	-5.74305
222.7	-14.3352	-16.843	-10.4312	-5.71902
222.6	-14.4077	-17.0825	-10.398	-5.64978
222.5	-14.5573	-17.3224	-10.4558	-5.64336
222.4	-14.7019	-17.5499	-10.5177	-5.62216
222.3	-14.9111	-17.7137	-10.612	-5.6624
222.2	-15.1452	-17.8148	-10.7516	-5.58211
222.1	-15.2769	-17.964	-10.7783	-5.60104
222	-15.4813	-18.1061	-10.7101	-5.61806
221.9	-15.5978	-18.4538	-10.8831	-5.64599
221.8	-15.7272	-18.6204	-10.911	-5.60735
221.7	-15.8697	-18.8193	-11.0127	-5.6645
221.6	-15.9367	-18.9114	-11.0718	-5.56594
221.5	-16.1208	-19.1823	-11.0772	-5.47399
221.4	-16.373	-19.2752	-11.0356	-5.54018
221.3	-16.6546	-19.399	-11.1319	-5.63949
221.2	-16.8042	-19.5628	-11.1072	-5.65
221.1	-16.9989	-19.7189	-11.0439	-5.68066
221	-17.1614	-19.6957	-10.9377	-5.72028
220.9	-17.328	-19.9409	-10.936	-5.66769
220.8	-17.4769	-20.1378	-11.0051	-5.69953
220.7	-17.725	-20.1667	-11.1506	-5.78335
220.6	-17.9474	-20.2532	-11.1966	-5.6896
220.5	-17.9547	-20.4133	-11.1037	-5.63587
220.4	-17.9553	-20.5481	-11.229	-5.69495
220.3	-18.0194	-20.6389	-11.1075	-5.65446
220.2	-18.1089	-20.6944	-11.1151	-5.68937
220.1	-18.2993	-20.7662	-11.1419	-5.7392
220	-18.3126	-20.8191	-11.0383	-5.78254
219.9	-18.3556	-20.9634	-10.8975	-5.76817
219.8	-18.4803	-21.0949	-10.9119	-5.70096
219.7	-18.5756	-21.2724	-10.8598	-5.78115
219.6	-18.7232	-21.3394	-10.8311	-5.76886
219.5	-18.9729	-21.5038	-10.8332	-5.77471
219.4	-19.0253	-21.5112	-11.0199	-5.81506
219.3	-19.1468	-21.5297	-11.0656	-5.84191
219.2	-19.2269	-21.5955	-11.0447	-5.84155
219.1	-19.2999	-21.5626	-10.8777	-5.83693
219	-19.2519	-21.7155	-10.8638	-5.85323
218.9	-19.2965	-21.7537	-10.758	-5.85793
218.8	-19.1115	-21.928	-10.7451	-5.77674
218.7	-19.2394	-21.811	-10.6371	-5.75184
218.6	-19.2277	-21.9042	-10.5818	-5.78667
218.5	-19.2383	-21.8511	-10.5993	-5.76421
218.4	-19.2796	-21.9316	-10.5565	-5.79769
218.3	-19.4108	-22.0136	-10.4821	-5.8192
218.2	-19.3016	-21.958	-10.5161	-5.91336
218.1	-19.2819	-22.0232	-10.5367	-5.85838
218	-19.2754	-22.1998	-10.4256	-5.75999
217.9	-19.1639	-22.2228	-10.4697	-5.73872
217.8	-19.1971	-22.1651	-10.5216	-5.79254
217.7	-19.1364	-22.3965	-10.6412	-5.81575
217.6	-19.2915	-22.4705	-10.5953	-5.84391
217.5	-19.1764	-22.3766	-10.3844	-5.79936
217.4	-19.2521	-22.4955	-10.2903	-5.80498
217.3	-19.0709	-22.4091	-10.1431	-5.88924
217.2	-19.0882	-22.3935	-10.3198	-5.90909
217.1	-19.1148	-22.4846	-10.3913	-5.82284
217	-19.0593	-22.6235	-10.4614	-5.73293
216.9	-18.9967	-22.7609	-10.4622	-5.7446
216.8	-18.8004	-22.7456	-10.4513	-5.64018
216.7	-18.8073	-22.5046	-10.358	-5.6784
216.6	-18.7871	-22.4719	-10.3339	-5.72373
216.5	-18.7353	-22.3917	-10.2912	-5.79242
216.4	-18.8364	-22.3067	-10.2716	-5.8704
216.3	-19.0034	-22.1737	-10.2667	-5.87184
216.2	-18.7646	-22.0743	-10.2924	-5.83807
216.1	-18.6429	-21.9437	-10.3294	-5.85587
216	-18.6339	-21.8586	-10.2819	-5.80386
215.9	-18.5821	-21.8076	-10.2564	-5.79238
215.8	-18.4538	-21.6443	-10.239	-5.76458
215.7	-18.2632	-21.49	-10.2336	-5.7698
215.6	-18.3182	-21.3307	-10.4282	-5.79298
215.5	-18.1516	-21.1739	-10.3743	-5.74711
215.4	-18.2066	-21.1554	-10.3839	-5.70902
215.3	-18.1752	-21.1335	-10.3431	-5.80927
215.2	-18.1546	-21.0977	-10.3235	-5.77527
215.1	-17.9511	-20.999	-10.2744	-5.85661
215	-17.7579	-20.9432	-10.2203	-5.86384
214.9	-17.4372	-20.5922	-10.1631	-5.79251
214.8	-17.3918	-20.4964	-10.0991	-5.65217
214.7	-17.2672	-20.3115	-10.0111	-5.63369
214.6	-17.2173	-20.1911	-10.084	-5.56704
214.5	-16.9333	-20.2129	-10.0498	-5.63759
214.4	-16.7649	-19.752	-9.86922	-5.48592
214.3	-16.6223	-19.529	-9.81879	-5.44686
214.2	-16.3159	-19.4402	-9.84782	-5.48389
214.1	-16.354	-19.2875	-9.8486	-5.41523
214	-16.1901	-19.13	-9.86697	-5.39435
213.9	-15.9159	-19.0125	-9.84288	-5.39674
213.8	-15.8947	-18.739	-9.61842	-5.44465
213.7	-15.5403	-18.4315	-9.43696	-5.41134
213.6	-15.2877	-18.2578	-9.41422	-5.34641
213.5	-15.2328	-18.0664	-9.29426	-5.32528
213.4	-15.1075	-18.0322	-9.21604	-5.3191
213.3	-15.1531	-17.8438	-9.25692	-5.34758
213.2	-14.9185	-17.5748	-9.32223	-5.23793
213.1	-14.6007	-17.3893	-9.21239	-5.07886
213	-14.219	-17.2594	-9.22079	-5.03932
212.9	-13.8669	-17.1715	-9.07152	-5.01095
212.8	-13.641	-17.1053	-9.01558	-4.84114
212.7	-13.5491	-16.9279	-9.01815	-4.8635
212.6	-13.4067	-16.66	-8.91553	-4.76745
212.5	-13.2095	-16.5526	-8.9417	-4.81576
212.4	-13.0006	-16.5386	-8.84668	-4.81361
212.3	-12.6442	-16.2544	-8.76088	-4.77655
212.2	-12.4248	-16.0073	-8.65543	-4.82288
212.1	-12.1362	-15.3696	-8.42686	-4.95693
212	-11.81	-14.6491	-8.4156	-5.06206
211.9	-11.574	-14.2736	-8.42049	-5.03376
211.8	-11.1303	-13.7674	-8.42574	-4.94564
211.7	-10.9348	-13.4876	-8.29624	-4.97607
211.6	-10.9054	-13.3991	-8.25433	-4.96069
211.5	-10.7593	-13.1035	-8.16805	-5.00186
211.4	-10.4107	-12.7259	-8.15884	-5.03279
211.3	-9.82131	-12.5245	-8.13102	-4.96895
211.2	-9.31433	-12.3055	-7.75294	-5.01179
211.1	-8.95879	-12.0974	-7.78225	-5.00284
211	-8.7118	-12.0804	-7.75584	-4.95925
210.9	-8.31227	-11.5775	-7.74212	-5.07024
210.8	-8.02281	-11.1563	-7.6927	-4.96474
210.7	-7.91483	-11.1613	-7.53839	-4.94487
210.6	-7.54677	-10.9976	-7.5843	-4.96715
210.5	-7.26875	-10.6704	-7.41229	-4.95382
210.4	-7.03983	-10.2006	-7.32938	-4.89754
210.3	-6.83085	-10.1105	-7.28608	-5.09332
210.2	-6.42003	-9.58192	-7.25701	-4.96401
210.1	-6.34272	-9.48083	-7.34555	-4.83512
210	-5.95358	-9.10977	-7.32866	-4.87793
209.9	-5.79972	-9.2888	-7.00235	-5.03084
209.8	-5.29335	-9.35497	-6.99585	-4.94538
209.7	-5.13603	-8.90118	-7.02736	-4.91953
209.6	-5.07492	-8.74034	-6.97748	-4.80494
209.5	-4.46829	-8.69199	-6.6504	-4.7771
209.4	-4.18069	-8.88393	-6.63687	-4.91093
209.3	-3.8323	-8.48162	-6.57271	-4.94172
209.2	-3.13468	-8.04406	-6.39021	-4.92518
209.1	-2.59035	-7.65664	-6.52684	-5.02608
209	-2.38771	-7.37089	-6.2625	-4.97729
208.9	-1.76737	-7.45277	-6.04577	-5.01504
208.8	-1.5548	-7.39298	-5.92031	-4.84762
208.7	-1.19782	-7.22971	-5.86892	-4.71251
208.6	-1.28329	-7.51118	-5.63036	-4.56921
208.5	-1.26156	-6.97514	-5.52188	-4.64042
208.4	-1.05766	-6.91174	-5.58426	-4.53074
208.3	-1.1136	-6.8064	-5.63371	-4.59908
208.2	-0.206698	-6.88412	-5.72965	-4.61162
208.1	-0.159349	-6.37373	-5.95693	-4.70853
208	0.271401	-6.11902	-5.91982	-4.81774
207.9	-0.0564751	-5.50486	-5.98715	-4.68909
207.8	0.346537	-5.54485	-5.75012	-4.61193
207.7	1.10659	-5.23637	-5.62467	-4.45481
207.6	1.02354	-5.202	-5.45124	-4.51824
207.5	1.20159	-5.18076	-5.4039	-4.46822
207.4	1.32034	-4.30299	-5.58365	-4.47119
207.3	1.87797	-4.14103	-5.57818	-4.49822
207.2	1.55734	-3.5169	-5.53462	-4.43095
207.1	1.6126	-2.77338	-5.56647	-4.46872
207	1.70573	-2.06381	-5.17208	-4.4333
206.9	2.43236	-1.70938	-4.8134	-4.66968
206.8	3.20666	-2.02859	-4.97724	-4.60779
206.7	3.56843	-0.492739	-4.98886	-4.45102
206.6	4.14848	0.302208	-4.83737	-4.53036
206.5	4.7551	0.739285	-4.5443	-4.41007
206.4	5.16922	0.757718	-4.89367	-4.49196
206.3	4.99033	1.23655	-4.9571	-4.35346
206.2	5.03741	1.66783	-4.59275	-4.2893
206.1	6.49793	1.33232	-4.94258	-4.09172
206	6.92861	0.80509	-4.66918	-3.91967
205.9	7.70421	0.344073	-4.89129	-4.06528
205.8	8.10095	0.455564	-4.96417	-4.09573
205.7	8.16263	1.67103	-5.11433	-3.91038
205.6	7.79033	2.13117	-5.19418	-4.0758
205.5	8.06007	1.8541	-4.91718	-3.85684
205.4	8.75881	1.66597	-5.10886	-4.10452
205.3	8.76542	1.49402	-4.839	-4.00039
205.2	9.74808	1.22164	-4.76811	-3.89723
205.1	10.2742	1.21871	-4.32515	-3.5835
205	10.5574	1.70428	-4.02198	-3.70998
204.9	11.328	1.75453	-4.22301	-3.67073
204.8	11.5141	2.37988	-4.11395	-3.36981
204.7	13.0471	2.46632	-3.89889	-3.21276
204.6	12.3315	2.60859	-3.90372	-3.36378
204.5	12.6883	3.36337	-3.93533	-3.14332
204.4	13.2282	3.55615	-3.94958	-3.12829
204.3	13.9272	3.62607	-3.8815	-3.18955
204.2	13.979	3.37315	-3.76137	-3.34436
204.1	14.0206	3.03429	-3.52598	-2.92448
204	14.1418	3.01221	-3.91028	-2.36411
203.9	12.9993	2.67012	-4.31831	-2.20922
203.8	12.5643	2.15369	-4.25057	-2.88543
203.7	12.297	2.57504	-4.35027	-3.10731
203.6	11.8463	2.75584	-3.58869	-2.93357
203.5	12.0265	3.01695	-3.16519	-2.6181
203.4	11.2165	2.5091	-2.88857	-2.59361
203.3	10.8986	2.07041	-2.33721	-2.3882
203.2	10.9639	1.5464	-1.85197	-2.68804
203.1	11.2079	1.85424	-1.67025	-3.38634
203	11.0846	1.36357	-1.05	-3.07752
202.9	11.1185	1.96784	-1.07372	-3.75797
202.8	10.1676	2.90214	-0.83817	-3.59468
202.7	9.08764	3.45388	-1.21191	-4.08227
202.6	8.27849	4.86124	-0.392074	-4.24231
202.5	8.86965	4.49412	-0.878059	-3.91702
202.4	9.23889	3.21242	-0.624671	-3.41169
202.3	8.93341	2.73394	-1.31234	-4.13901
202.2	9.04708	2.84436	-0.765066	-4.17711
202.1	8.94455	2.67077	-0.155415	-4.84121
202	9.07061	4.37871	0.306289	-4.31303
201.9	8.55554	3.79163	0.403158	-5.21923
201.8	8.40278	4.31028	-0.430565	-6.00417
201.7	7.59165	5.6939	-0.49179	-5.47542
201.6	5.91005	4.71587	-0.824637	-5.49063
201.5	5.73116	4.29541	-0.616266	-5.82021
201.4	3.80083	4.36032	-0.289262	-6.25881
201.3	2.91249	3.61006	-0.854728	-7.09235
201.2	3.20228	3.22867	-1.03616	-5.78171
201.1	2.92861	2.27731	-1.27833	-5.49748
201	2.37477	0.961706	-1.69286	-4.51155
200.9	2.1688	0.835248	-1.73154	-4.80696
200.8	2.33332	0.180736	-1.64321	-4.29576
200.7	2.26765	0.767927	-2.0701	-4.98662
200.6	2.59621	0.578963	-1.78786	-4.81496
200.5	3.08658	0.286377	-1.13128	-4.30248
200.4	2.95817	0.204546	-0.0628969	-3.97964
200.3	2.98635	0.0705151	-0.0356285	-3.96234
200.2	3.16542	0.178161	-0.118327	-3.65859
200.1	2.82128	-0.765201	-1.11755	-3.32229
200	2.52853	-0.724154	-1.24581	-2.95099
199.9	2.91126	-0.214471	-0.4442	-3.64891
199.8	1.98314	0.792301	-0.600075	-3.11234
199.7	0.0365577	1.86299	-0.0551747	-3.31061
199.6	-0.22776	0.689517	-0.0978782	-2.80784
199.5	-0.6458	1.13262	-0.320915	-3.06351
199.4	0.274214	1.37052	0.0168609	-2.6576
199.3	0.0304029	0.396201	-0.891173	-2.97819
199.2	-0.690854	0.778508	-0.932934	-3.16315
199.1	-2.36675	1.59369	-0.809971	-2.46965
199	-1.84003	2.16807	-1.71424	-2.08486
198.9	-1.54161	2.31457	-2.16552	-2.41943
198.8	-1.95352	1.06083	-2.22026	-1.91268
198.7	-2.08872	0.447152	-1.06647	-1.18263
198.6	-2.3549	0.775037	-0.322815	-1.40392
198.5	-2.01219	0.632613	0.585808	-1.89488
198.4	-2.44159	-0.078024	0.783435	-0.730799
198.3	-2.29428	-1.25101	1.49125	-0.678311
198.2	-2.59786	-1.25519	2.34284	-0.309105
198.1	-3.8297	-0.777339	3.01992	-0.605051
198	-4.3899	0.972987	3.47465	-1.01944
197.9	-4.19395	1.87757	4.29233	-2.17649
197.8	-4.47672	1.97519	6.051	-2.40151
197.7	-3.96344	1.61916	7.83617	-2.50075
197.6	-2.26825	1.49231	8.29134	-1.16632
197.5	-2.64065	1.01229	7.13001	-1.40384
197.4	-0.944975	0.809748	7.1468	-0.679441
197.3	-1.74649	1.19874	6.51226	-0.135047
197.2	-2.12991	1.45305	5.80967	0.387823
197.1	-2.69054	1.95725	4.82677	-0.231241
197	-1.8528	1.76622	5.46734	-0.892481
196.9	-1.85082	2.13569	5.41196	-1.09122
196.8	-0.74128	0.754289	3.38809	-0.452468
196.7	1.03572	-0.790704	2.9356	-0.748504
196.6	1.5247	-0.682038	3.36847	-0.437317
196.5	1.60432	-1.78411	4.97476	-0.641313
196.4	0.71469	-2.32825	3.82961	-0.934286
196.3	-0.416294	-2.47805	4.00817	0.250031
196.2	0.675791	-3.32706	5.01612	-0.17664
196.1	1.78847	-3.78953	4.93569	-0.928711
196	1.7376	-4.08549	5.09452	-0.813754
195.9	2.10984	-3.87683	3.69529	-0.543304
195.8	1.81883	-4.03709	3.6769	-0.932749
195.7	2.48391	-4.19344	3.04896	-0.49012
195.6	2.12494	-2.4098	2.79889	-1.4199
195.5	2.28592	-2.49459	2.889	-1.40732
195.4	2.18712	-2.31358	2.40502	-1.27914
195.3	2.27798	-2.68546	2.57714	-1.95372
195.2	2.65623	-4.76469	3.30712	-1.18218
195.1	1.7848	-5.56098	2.78496	-0.662571
195	2.00369	-5.15691	1.94105	-0.335155
194.9	1.72216	-3.68483	0.2559	-0.240973
194.8	1.39709	-2.62192	-2.04384	-1.23098
194.7	1.53407	-3.03558	-1.68422	-1.74797
194.6	1.60125	-2.51432	-0.704857	-1.41269
194.5	1.70079	-2.85402	-1.46044	-2.08112
194.4	2.00857	-3.42991	-1.11385	-2.57123
194.3	1.59396	-3.30716	0.00822004	-0.502545
194.2	0.906813	-3.10493	-0.199843	-0.806723
194.1	-0.0754228	-1.96567	0.39997	0.683535
194	0.205459	-2.20655	0.145307	0.911318
193.9	1.80304	-1.51298	0.282021	1.2933
193.8	3.08295	-1.68135	1.40325	1.31981
193.7	4.19484	-1.30213	1.32041	0.734242
193.6	3.59537	-1.61289	1.03804	1.2731
193.5	4.04131	-1.64898	0.909926	2.50432
193.4	3.96098	-0.234891	1.32223	3.29283
193.3	4.56983	-0.977552	1.92688	2.65706
193.2	3.86635	-0.437671	2.06557	2.67804
193.1	3.6366	-2.16035	2.40534	3.65507
193	4.83524	-2.31059	3.5587	4.73384
192.9	4.30364	-1.9085	3.15031	4.69139
192.8	4.80088	-2.04502	3.01766	5.21893
192.7	5.70453	-0.354527	2.1614	4.9648
192.6	6.32846	-0.330336	3.64964	5.08288
192.5	5.9816	0.0390204	3.21776	5.2748
192.4	5.76702	-0.866861	4.05432	5.97201
192.3	5.47637	-2.13411	4.79088	5.25943
192.2	3.83589	-1.41104	5.72529	5.11625
192.1	1.74335	0.277437	5.08951	5.67177
192	0.382046	0.250687	5.19355	6.48592
191.9	1.06773	0.379204	4.6064	5.86832
191.8	1.06183	0.0823049	5.03615	5.18171
191.7	0.899925	0.314364	5.73011	3.94927
191.6	1.22522	-0.262806	4.94357	3.65483
191.5	0.497391	-0.0655	5.09998	3.34075
191.4	-0.425246	-0.0749395	4.58633	2.49521
191.3	-1.29134	-0.8911	5.51103	2.2125
191.2	-3.43164	-1.49977	5.77718	1.14471
191.1	-5.21765	-0.384313	7.16755	1.50045
191	-4.33909	-0.371955	4.82747	2.35897
190.9	-5.03932	-1.58083	5.36094	1.6425
190.8	-6.5998	-1.67119	4.95594	0.501943
190.7	-7.21709	-0.582483	5.26165	1.46314
190.6	-6.61686	-1.54493	3.40126	0.990892
190.5	-5.59153	-0.531059	3.17945	0.576592
190.4	-5.17673	-0.254092	2.02076	1.11396
190.3	-3.6875	-0.728004	2.6674	1.00134
190.2	-2.73633	-1.05071	3.08584	0.982523
190.1	-2.4033	-0.0603775	1.86068	2.14423
190	-1.34018	0.429692	1.71556	0.918553
189.9	-1.31446	-0.105449	2.47498	0.506185
189.8	-0.692089	0.739853	2.23943	1.17177
189.7	-1.34242	0.845739	1.50759	0.970552
189.6	-0.975634	2.18871	1.3201	0.60217
189.5	1.14698	0.723578	1.36824	1.91662
189.4	2.18533	0.0269193	2.20559	0.704905
189.3	2.6265	0.785674	2.39764	0.343364
189.2	1.88659	1.30452	2.26437	-0.235876
189.1	0.951488	1.90555	1.40354	0.953211
189	3.02595	0.52626	1.48699	-0.286569
188.9	4.42088	0.670896	-0.0634904	1.50233
188.8	4.58426	0.450153	0.713507	2.38041
188.7	5.62837	0.901908	0.472749	2.24765
188.6	4.21154	0.836856	2.24941	2.28946
188.5	4.26818	2.41066	1.24217	2.71887
188.4	4.85734	2.94361	1.52283	2.80215
188.3	4.39489	2.654	1.02808	3.79666
188.2	4.54608	3.08943	1.68703	4.46667
188.1	3.96325	3.43203	0.779966	4.39248
188	4.21706	2.24609	0.536552	4.32735
187.9	2.50239	2.32169	-1.37049	4.57018
187.8	0.957781	2.81768	-1.7429	4.19988
187.7	0.0290583	1.06725	-1.94773	4.09701
187.6	0.473344	1.5818	-2.61407	3.68742
187.5	0.232948	2.77855	-3.71782	3.95582
187.4	-0.728555	2.22615	-2.98884	3.32428
187.3	-0.122574	1.71965	-1.81803	3.48039
187.2	0.0121114	0.218879	-3.35563	1.30683
187.1	0.691926	0.340725	-3.9864	3.32866
187	0.59457	-0.264334	-4.5546	3.72219
186.9	0.404976	-0.284819	-2.91763	2.25798
186.8	-0.597909	-0.287966	-3.70912	4.37166
186.7	-0.533089	-0.80027	-3.3784	3.01509
186.6	-0.807171	-0.819552	-3.43127	3.21757
186.5	-2.05797	-1.7813	-3.64439	3.86065
186.4	-1.05955	-0.652337	-4.33341	3.35768
186.3	-1.17645	-0.52327	-3.8448	2.97652
186.2	-1.5839	-0.747285	-5.13661	3.69399
186.1	-1.04258	-2.09977	-4.30583	2.23953
186	-0.967257	-2.78673	-3.00549	2.905
185.9	-2.49488	-2.31159	-1.32797	1.30215
185.8	-2.07749	-1.54827	0.740378	0.376569
185.7	-1.88	-0.473585	1.94729	0.7411
185.6	-0.766991	0.611084	1.81377	0.358375
185.5	-0.970932	0.0470904	2.02589	-0.570758
185.4	-0.408697	0.660455	0.151418	0.526581
185.3	-2.11275	1.01901	2.52047	0.640935
185.2	-1.62564	0.791712	2.73664	1.03521
185.1	-1.7258	1.15551	3.47126	1.28246
185	-0.936725	0.741795	3.11906	1.07529
0	0	0	0	0
