# Supplementary material for: Heat stable and intrinsically sterile liquid protein formulations
Source: Nat Commun. 2024 Dec 30;15:10897. doi: 10.1038/s41467-024-55304-9 (PMC11685576; doi:10.1038/s41467-024-55304-9)
Supplement: Supplementary file 4 — Source data [file 41467_2024_55304_MOESM4_ESM.zip › Raw Data - Figure 2b.xlsx]

## Sheet: GFP
Temperature (˚C)	PBS			PFOc
40	0	0	0	-0.87007	2.04991	-1.17984
55	-0.3689	-0.5404	-0.4991	1.44399	-1.71618	1.39848
70	-2.1469	-2.0267	-2.3277	-1.42652	1.88168	-1.1552
85	-1.0364	-0.3404	-1.468	1.00384	-2.3225	1.32002

## Sheet: BSA
Temperature (˚C)	PBS			PFOc
40	0	0	0	1.5573	-1.3369	-0.2204
55	29.768	21.626	23.0022	-2.3352	0.8759	-3.3314
70	72.36	53.2496	50.4046	0.8656	43.6374	-2.2739
85	92.1893	72.2708	63.2072	-4.762	-3.3905	-4.162

## Sheet: Hb
Temperature (˚C)	PBS			PFOc
40	0	0	0	1.4612	-2.8449	1.3837
55	73.6411	95.1403	62.4552	-1.9861	-0.293	-3.5268
70	81.0068	103.135	67.3561	0.3245	-1.6867	-0.5494
85	81.3788	103.825	67.8236	-2.6806	0.2164	0.8887

## Sheet: B-Gal
Temperature (˚C)	PBS			PFOc
40	0	0	0	-0.368133	-0.177733	0.545867
55	4.5729	5.6104	2.1771	0.620967	-0.933033	0.365167
70	9.7385	9.7501	4.1888	-1.16493	-1.06003	-1.99583
85	14.2805	18.2445	9.2849	8.1013	1.20437	-0.436333

## Sheet: IgG
Temperature (˚C)	PBS			PFOc
40	0	0	0	0.17724	-0.17724
55	-2.6028	-1.5558	-0.6022	-0.15792	-0.64332	-0.56604
70	9.92664	3.3078	17.5643	0.19515	-0.00955	0.38772
85	13.5916	7.76944	19.3462	0.96273	0.12757	0.13242
