# Supplementary material for: Heat stable and intrinsically sterile liquid protein formulations
Source: Nat Commun. 2024 Dec 30;15:10897. doi: 10.1038/s41467-024-55304-9 (PMC11685576; doi:10.1038/s41467-024-55304-9)
Supplement: Supplementary file 4 — Source data [file 41467_2024_55304_MOESM4_ESM.zip › Raw Data - Figure 2c.xlsx]

## Sheet: Sheet1
	PBS			PFOc
GFP	84.03	83.76	83.72	100	100	100
BSA	75.12	77.04	65.27	86.288	95.513	83.53
Hb	63.71	63.89	61.11	72.316	84.664	87.447
β-Gal	59.67	59.94	60.08	97.778	92.8	96.263
IgG	72.1	71.98	72.07	97.1	84.23	94.95
