# Supplementary material for: Heat stable and intrinsically sterile liquid protein formulations
Source: Nat Commun. 2024 Dec 30;15:10897. doi: 10.1038/s41467-024-55304-9 (PMC11685576; doi:10.1038/s41467-024-55304-9)
Supplement: Supplementary file 4 — Source data [file 41467_2024_55304_MOESM4_ESM.zip › Raw Data - Figure 2d.xlsx]

## Sheet: Sheet1
Temperature (°C)	PBS			PFOc
25	1.04355	0.994657	0.961795	0.983462	1.02867	0.987863
90	0.034464	0.034464	0.031659	1.00027	1.02747	1.02587
