# Supplementary material for: Heat stable and intrinsically sterile liquid protein formulations
Source: Nat Commun. 2024 Dec 30;15:10897. doi: 10.1038/s41467-024-55304-9 (PMC11685576; doi:10.1038/s41467-024-55304-9)
Supplement: Supplementary file 4 — Source data [file 41467_2024_55304_MOESM4_ESM.zip › Raw Data - Figure 2e.xlsx]

## Sheet: Sheet1
Temperature (°C)	PBS			PFOc
25	0.852082	1.10455	1.04337	0.905194	1.00008	1.09473
90	0.159552	0.174445	0.138683	0.929699	1.03972	0.884532
