# Supplementary material for: Heat stable and intrinsically sterile liquid protein formulations
Source: Nat Commun. 2024 Dec 30;15:10897. doi: 10.1038/s41467-024-55304-9 (PMC11685576; doi:10.1038/s41467-024-55304-9)
Supplement: Supplementary file 4 — Source data [file 41467_2024_55304_MOESM4_ESM.zip › Raw Data - Figure 2f.xlsx]

## Sheet: Sheet1
Temperature (°C)	PBS			PFOc
25	0.973941	1.0207	1.00536	0.996209	0.972707	1.03108
90	0.05772	0.062835	0.062835	0.905989	1.04246	1.06368
