# Supplementary material for: Heat stable and intrinsically sterile liquid protein formulations
Source: Nat Commun. 2024 Dec 30;15:10897. doi: 10.1038/s41467-024-55304-9 (PMC11685576; doi:10.1038/s41467-024-55304-9)
Supplement: Supplementary file 4 — Source data [file 41467_2024_55304_MOESM4_ESM.zip › Raw Data - Figure 3j.xlsx]

## Sheet: Sheet1
	Amide 2
-	1539	1541	1540
+	1541	1543	1542
