# Supplementary material for: Heat stable and intrinsically sterile liquid protein formulations
Source: Nat Commun. 2024 Dec 30;15:10897. doi: 10.1038/s41467-024-55304-9 (PMC11685576; doi:10.1038/s41467-024-55304-9)
Supplement: Supplementary file 4 — Source data [file 41467_2024_55304_MOESM4_ESM.zip › Raw Data - Figure 4b.xlsx]

## Sheet: Sheet1
	PBS			PFOc
-	0.997978	0.993428	1.00859	0.525261	1.55314	0.921603
+	0.0182	0.019338	0.018579	1.11237	0.75784	0.780488
