# Supplementary material for: Heat stable and intrinsically sterile liquid protein formulations
Source: Nat Commun. 2024 Dec 30;15:10897. doi: 10.1038/s41467-024-55304-9 (PMC11685576; doi:10.1038/s41467-024-55304-9)
Supplement: Supplementary file 4 — Source data [file 41467_2024_55304_MOESM4_ESM.zip › Raw Data - Figure 4c.xlsx]

## Sheet: Sheet1
	PBS			PFOc
-	0.991178	0.981976	1.02685	0.993671	1.00865	0.997676
+	0.0274027	0.0233717	0.0225573	0.0508849	0.049366	0.0586868
