# Supplementary material for: Heat stable and intrinsically sterile liquid protein formulations
Source: Nat Commun. 2024 Dec 30;15:10897. doi: 10.1038/s41467-024-55304-9 (PMC11685576; doi:10.1038/s41467-024-55304-9)
Supplement: Supplementary file 4 — Source data [file 41467_2024_55304_MOESM4_ESM.zip › Raw Data - Figure 4d.xlsx]

## Sheet: Sheet1
	PBS			PFOc
-	0.984254	1.03353	0.982213	0.943398	0.97284	1.08376
+	0.0483341	0.041863	0.0422115	0.136342	0.0743456	0.104354
