# Supplementary material for: Heat stable and intrinsically sterile liquid protein formulations
Source: Nat Commun. 2024 Dec 30;15:10897. doi: 10.1038/s41467-024-55304-9 (PMC11685576; doi:10.1038/s41467-024-55304-9)
Supplement: Supplementary file 4 — Source data [file 41467_2024_55304_MOESM4_ESM.zip › Raw Data - Figure 5a.xlsx]

## Sheet: Sheet1
Time	β-GalSaline					β-GalExt: PFOc|PFNA
1	56.7693	13.1867	51.3277	7.98296	143.658	129.626	7.2647	36.1396	7.05459	7.51091
5	5.88463	7.44242	2.64875	2.92087	60.7892	27.078	31.1978	3.11802	5.83187	26.7355
15	8.65402	3.5475	3.616	3.09859	4.63045	2.01286	2.74594	3.66413	1.73611	2.08136
30	6.71397	11.5789	4.42774	2.03138		1.73981	2.47104	3.34572	4.85537	2.72187
90	0.350493	3.37071	3.24483	2.91347	1.55747	1.39457	5.1673	1.69353	0.591148	2.5747
180	1.77776	3.89831	2.54046	6.42519	2.31646	0.441201	0.358823	1.94344	0.903999	1.35384
