# Supplementary material for: Heat stable and intrinsically sterile liquid protein formulations
Source: Nat Commun. 2024 Dec 30;15:10897. doi: 10.1038/s41467-024-55304-9 (PMC11685576; doi:10.1038/s41467-024-55304-9)
Supplement: Supplementary file 4 — Source data [file 41467_2024_55304_MOESM4_ESM.zip › Raw Data - Figure 5b and S11.xlsx]

## Sheet: Sheet1
		Saline					β-GalPBS					β-GalPFOc+PFNA
		Rep 1	Rep 2	Rep 3	Rep 4	Rep 5	Rep 1	Rep 2	Rep 3	Rep 4	Rep 5	Rep 1	Rep 2	Rep 3	Rep 4	Rep 5
CREA (mg/dL)		0.1	0.1	0.1	0.1	0.1	0.1	0.1	0.1	0.1		0.1	0.1	0.1		0.1
BUN (mg/dL)		26	23	21	26	24	17	16	19	18		22	21	25		26
TP (g/dL)		5.6	5	5.4	5.4	5	5.5	5.2	5.4	5.5		5.3	5.3	5.2		7.8
ALB (g/dL)		2.9	2.5	2.5	2.8	2.4	2.5	2.4	2.5	2.9		2.7	2.7	2.8		2.7
GLOB (g/dL)		2.3	2.5	2.9	2.6	2.6	3	2.8	2.9	2.7		2.6	2.6	2.4		5.2
ALB/GLOB		1.1	1	0.9	1.1	0.9	0.9	0.9	0.9	1.1		1	1	1.2		0.5
ALT (U/L)		27	30	31	23	46	29	35	4.5	98		38	32	34		48
AST (U/L)		44	58	65	57	49	100	48	56	383		54	113	66		60
ALKP (U/L)		159	157	148	140	125	112	149	112	107		148	117	97		205
RBC (M/uL)		10.01	10.23	9.77	10.12	10.87	10.39	10.56	10.29	10.9		10.05	10.12	9.85	9.95	9.85
HGB (g/dL)		14.6	15	14.2	15	15.7	14.8	15.2	14.8	15.8		14.7	14.8	14.6	14.5	14.2
HCT (%)		51.7	53.4	50.2	52	56	52.1	53.4	51.6	55.5		51.3	51.5	49.6	51.4	50.1
MCV (fL)		51.6	52.2	51.4	51.4	51.5	50.1	50.6	50.1	50.9		51	50.9	50.4	51.7	50.9
PLT (K/uL)		729	788	780	853	931	770	845	868	854		689	366	206	801	732
WBC (K/uL)		8.13	6.41	7.32	8.52	9.94	9.32	5.87	8.13	6.36		8.97	1.51	5.52	7.5	7.21
NEUT (%)		6.9	27.3	7.2	8.1	10.4	7.3	11.4	8.7	11.2		26.1	18.5	12.9	7.5	16
LYMPH (%)		88.7	67.7	85.5	87.9	86.4	82.3	83.3	83.4	83.6		59.3	75.5	78.8	89.2	77.1
MONO (%)		3	3.6	5.6	2.7	1.1	9.3	3.4	6.8	4.1		13.8	4	6.5	1.9	5.4
EO (%)		1.4	1.4	1.6	1.3	2	1	1.9	1.1	1.1		0.8	2	1.6	1.3	1.5
BASO (%)		0	0	0.1	0	0.1	0.1	0	0	0		0	0	0.2	0.1	0
