# Supplementary material for: Heat stable and intrinsically sterile liquid protein formulations
Source: Nat Commun. 2024 Dec 30;15:10897. doi: 10.1038/s41467-024-55304-9 (PMC11685576; doi:10.1038/s41467-024-55304-9)
Supplement: Supplementary file 4 — Source data [file 41467_2024_55304_MOESM4_ESM.zip › Raw Data - Figure S10.xlsx]

## Sheet: All data - 10X dilution
		0 min	5 min	15 min	30 min	60 min	90 min	135 min	180 min	240 min	1440 min	11	Serum Background (wells G10-12 in 1440 min time point sheet)
	A	75745	48535	56257	58375	44499	39930	48514	47269	36146	24520		2319	360440
	B	52611	43026	57140	60840	42185	42253	46100	47953	37272	28001		1373	360440
	C	51386	45364	55722	59372	42856	41525	45127	46476	36976	30297		1196	360440
	D													360440
	E													360440
	F													360440
	G													360440
	H													360440

## Sheet: Plate 1 - Sheet1
Software Version	3.14.03
Experiment File Path:	C:\Users\Public\Documents\Experiments\Harminder\PD-2 Paper\Experiment1.xpt
Protocol File Path:
Plate Number	Plate 1
Date	2024-10-29
Time	12:06:59
Reader Type:	Cytation3
Reader Serial Number:	1610206
Reading Type	Reader
Procedure Details
Plate Type	96 WELL PLATE
Eject plate on completion
Read	Fluorescence Endpoint
	Full Plate
	Filter Set 1
	Excitation: 360, Emission: 440
	Optics: Top, Gain: 100
	Light Source: Xenon Flash, Lamp Energy: High
	Read Speed: Normal, Delay: 100 msec, Measurements/Data Point: 10
	Read Height: 7 mm
Results
Actual Temperature:	24.1
		1	2	3	4	5	6	7	8	9	10	11	12
	A	OVRFLW	OVRFLW	OVRFLW	33	55	35	33	48	40	34	43	38	360440
	B	OVRFLW	OVRFLW	OVRFLW	51	48	42	46	53	40	37	41	48	360440
	C	453	466	443	29	45	32	47	35	39	46	46	40	360440
	D	444	436	463	44	31	60	43	53	41	41	53	43	360440
	E	69	48	47	39	37	68	42	47	35	47	41	44	360440
	F	45	46	28	44	42	49	40	48	38	45	40	49	360440
	G	37	51	45	50	42	32	59	55	42	37	30	41	360440
	H	44	36	38	47	41	36	27	58	43	38	53	39	360440

## Sheet: 0 min & 5 min
Software Version	3.14.03
Experiment File Path:	C:\Users\Public\Documents\Experiments\Harminder\PD-2 Paper\Experiment1.xpt
Protocol File Path:
Plate Number	Plate 3
Date	2024-10-29
Time	12:14:05
Reader Type:	Cytation3
Reader Serial Number:	1610206
Reading Type	Reader
Procedure Details
Plate Type	96 WELL PLATE
Eject plate on completion
Read	Fluorescence Endpoint
	Full Plate
	Filter Set 1
	Excitation: 360, Emission: 440
	Optics: Top, Gain: 100
	Light Source: Xenon Flash, Lamp Energy: High
	Read Speed: Normal, Delay: 100 msec, Measurements/Data Point: 10
	Read Height: 7 mm
Results
Actual Temperature:	24.2
		1	2	3	4	5	6	7	8	9	10	11	12
	A	OVRFLW	OVRFLW	OVRFLW	44	56	50	39	46	42	36	57	40	360440
	B	OVRFLW	OVRFLW	OVRFLW	39	46	46	41	53	30	50	38	54	360440
	0 min - 10X dilution	75745	52611	51386	46	38	61	35	49	36	35	44	42	360440
	5 min - 10X dilution	48535	43026	45364	33	49	48	45	45	59	29	38	42	360440
	E	27	37	37	36	35	87	49	46	40	44	41	38	360440
	F	38	39	38	51	48	49	41	36	34	46	53	42	360440
	G	30	62	38	62	38	55	48	37	59	50	37	41	360440
	H	49	42	44	50	38	34	53	57	44	48	47	31	360440

## Sheet: 15 min
Software Version	3.14.03
Experiment File Path:	C:\Users\Public\Documents\Experiments\Harminder\PD-2 Paper\Revision - b-Gal serum stability\102924-Serum stability of b-Gal.xpt
Protocol File Path:
Plate Number	Plate 4
Date	2024-10-29
Time	12:24:59
Reader Type:	Cytation3
Reader Serial Number:	1610206
Reading Type	Reader
Procedure Details
Plate Type	96 WELL PLATE
Eject plate on completion
Read	Fluorescence Endpoint
	Full Plate
	Filter Set 1
	Excitation: 360, Emission: 440
	Optics: Top, Gain: 100
	Light Source: Xenon Flash, Lamp Energy: High
	Read Speed: Normal, Delay: 100 msec, Measurements/Data Point: 10
	Read Height: 7 mm
Results
Actual Temperature:	24.4
		1	2	3	4	5	6	7	8	9	10	11	12
	A	OVRFLW	OVRFLW	OVRFLW	45	28	47	46	48	42	35	35	45	360440
	B	OVRFLW	OVRFLW	OVRFLW	55	37	54	52	35	45	37	61	39	360440
	C	OVRFLW	OVRFLW	OVRFLW	40	45	43	40	50	46	46	49	45	360440
	D	OVRFLW	OVRFLW	OVRFLW	54	44	53	37	34	44	43	30	53	360440
	E	OVRFLW	OVRFLW	OVRFLW	40	43	66	34	42	50	41	41	51	360440
	F	56257	57140	55722	46	45	44	39	57	44	37	52	45	360440
	G	54	53	33	39	34	53	53	43	36	53	58	33	360440
	H	41	48	46	44	43	50	45	48	56	36	36	51	360440

## Sheet: 30 min
Software Version	3.14.03
Experiment File Path:	C:\Users\Public\Documents\Experiments\Harminder\PD-2 Paper\Revision - b-Gal serum stability\102924-Serum stability of b-Gal.xpt
Protocol File Path:
Plate Number	Plate 5
Date	2024-10-29
Time	12:38:08
Reader Type:	Cytation3
Reader Serial Number:	1610206
Reading Type	Reader
Procedure Details
Plate Type	96 WELL PLATE
Eject plate on completion
Read	Fluorescence Endpoint
	Full Plate
	Filter Set 1
	Excitation: 360, Emission: 440
	Optics: Top, Gain: 100
	Light Source: Xenon Flash, Lamp Energy: High
	Read Speed: Normal, Delay: 100 msec, Measurements/Data Point: 10
	Read Height: 7 mm
Results
Actual Temperature:	24.7
		1	2	3	4	5	6	7	8	9	10	11	12
	A	OVRFLW	OVRFLW	OVRFLW	35	45	34	40	39	50	50	46	39	360440
	B	OVRFLW	OVRFLW	OVRFLW	46	41	45	37	35	33	42	33	31	360440
	C	OVRFLW	OVRFLW	OVRFLW	44	34	53	58	35	48	41	38	58	360440
	D	OVRFLW	OVRFLW	OVRFLW	45	46	36	46	41	27	40	37	51	360440
	E	OVRFLW	OVRFLW	OVRFLW	46	39	61	45	50	49	53	50	34	360440
	F	OVRFLW	OVRFLW	OVRFLW	46	46	37	41	45	42	49	43	43	360440
	G	OVRFLW	OVRFLW	OVRFLW	41	55	56	39	38	39	31	31	44	360440
	H	58375	60840	59372	37	38	50	28	54	54	41	41	50	360440

## Sheet: 60 min
Software Version	3.14.03
Experiment File Path:	C:\Users\Public\Documents\Experiments\Harminder\PD-2 Paper\Revision - b-Gal serum stability\102924-Serum stability of b-Gal.xpt
Protocol File Path:
Plate Number	Plate 6
Date	2024-10-29
Time	13:08:05
Reader Type:	Cytation3
Reader Serial Number:	1610206
Reading Type	Reader
Procedure Details
Plate Type	96 WELL PLATE
Eject plate on completion
Read	Fluorescence Endpoint
	Full Plate
	Filter Set 1
	Excitation: 360, Emission: 440
	Optics: Top, Gain: 100
	Light Source: Xenon Flash, Lamp Energy: High
	Read Speed: Normal, Delay: 100 msec, Measurements/Data Point: 10
	Read Height: 7 mm
Results
Actual Temperature:	25
		1	2	3	4	5	6	7	8	9	10	11	12
	A	OVRFLW	OVRFLW	OVRFLW	OVRFLW	OVRFLW	OVRFLW	49	40	30	40	39	31	360440
	B	OVRFLW	OVRFLW	OVRFLW	44499	42185	42856	48	46	40	51	42	48	360440
	C	OVRFLW	OVRFLW	OVRFLW	39	39	50	61	38	51	33	57	38	360440
	D	OVRFLW	OVRFLW	OVRFLW	49	33	255	75	39	39	43	46	48	360440
	E	OVRFLW	OVRFLW	OVRFLW	43	41	53	48	48	35	54	46	44	360440
	F	OVRFLW	OVRFLW	OVRFLW	46	56	60	50	38	42	34	42	46	360440
	G	OVRFLW	OVRFLW	OVRFLW	46	49	40	38	41	46	29	36	37	360440
	H	OVRFLW	OVRFLW	OVRFLW	33	36	37	48	54	48	47	44	37	360440

## Sheet: 90 min
Software Version	3.14.03
Experiment File Path:	C:\Users\Public\Documents\Experiments\Harminder\PD-2 Paper\Revision - b-Gal serum stability\102924-Serum stability of b-Gal.xpt
Protocol File Path:
Plate Number	Plate 7
Date	2024-10-29
Time	13:39:39
Reader Type:	Cytation3
Reader Serial Number:	1610206
Reading Type	Reader
Procedure Details
Plate Type	96 WELL PLATE
Eject plate on completion
Read	Fluorescence Endpoint
	Full Plate
	Filter Set 1
	Excitation: 360, Emission: 440
	Optics: Top, Gain: 100
	Light Source: Xenon Flash, Lamp Energy: High
	Read Speed: Normal, Delay: 100 msec, Measurements/Data Point: 10
	Read Height: 7 mm
Results
Actual Temperature:	25.1
		1	2	3	4	5	6	7	8	9	10	11	12
	A	OVRFLW	OVRFLW	OVRFLW	OVRFLW	OVRFLW	OVRFLW	41	49	44	27	47	45	360440
	B	OVRFLW	OVRFLW	OVRFLW	OVRFLW	OVRFLW	OVRFLW	46	42	50	39	50	39	360440
	C	OVRFLW	OVRFLW	OVRFLW	OVRFLW	OVRFLW	OVRFLW	38	43	47	35	43	39	360440
	D	OVRFLW	OVRFLW	OVRFLW	39930	42253	41525	52	48	46	47	45	47	360440
	E	OVRFLW	OVRFLW	OVRFLW	52	36	67	157	37	62	38	39	36	360440
	F	OVRFLW	OVRFLW	OVRFLW	34	41	43	48	47	27	32	42	40	360440
	G	OVRFLW	OVRFLW	OVRFLW	47	56	61	39	55	32	33	35	50	360440
	H	OVRFLW	OVRFLW	OVRFLW	46	44	53	46	49	37	43	56	50	360440

## Sheet: 135 min
Software Version	3.14.03
Experiment File Path:	C:\Users\Public\Documents\Experiments\Harminder\PD-2 Paper\Revision - b-Gal serum stability\102924-Serum stability of b-Gal.xpt
Protocol File Path:
Plate Number	Plate 8
Date	2024-10-29
Time	14:21:58
Reader Type:	Cytation3
Reader Serial Number:	1610206
Reading Type	Reader
Procedure Details
Plate Type	96 WELL PLATE
Eject plate on completion
Read	Fluorescence Endpoint
	Full Plate
	Filter Set 1
	Excitation: 360, Emission: 440
	Optics: Top, Gain: 100
	Light Source: Xenon Flash, Lamp Energy: High
	Read Speed: Normal, Delay: 100 msec, Measurements/Data Point: 10
	Read Height: 7 mm
Results
Actual Temperature:	25.1
		1	2	3	4	5	6	7	8	9	10	11	12
	A	OVRFLW	OVRFLW	OVRFLW	OVRFLW	OVRFLW	OVRFLW	50	40	49	45	45	41	360440
	B	OVRFLW	OVRFLW	OVRFLW	OVRFLW	OVRFLW	OVRFLW	36	43	45	46	59	40	360440
	C	OVRFLW	OVRFLW	OVRFLW	OVRFLW	OVRFLW	OVRFLW	40	37	47	44	29	30	360440
	D	OVRFLW	OVRFLW	OVRFLW	OVRFLW	OVRFLW	OVRFLW	52	37	47	78	37	40	360440
	E	OVRFLW	OVRFLW	OVRFLW	OVRFLW	OVRFLW	OVRFLW	45	35	49	30	54	42	360440
	F	OVRFLW	OVRFLW	OVRFLW	48514	46100	45127	46	41	39	48	44	51	360440
	G	OVRFLW	OVRFLW	OVRFLW	38	40	48	44	40	38	34	43	53	360440
	H	OVRFLW	OVRFLW	OVRFLW	45	57	47	39	32	38	43	43	57	360440

## Sheet: 180 min
Software Version	3.14.03
Experiment File Path:	C:\Users\Public\Documents\Experiments\Harminder\PD-2 Paper\Revision - b-Gal serum stability\102924-Serum stability of b-Gal.xpt
Protocol File Path:
Plate Number	Plate 9
Date	2024-10-29
Time	14:26:31
Reader Type:	Cytation3
Reader Serial Number:	1610206
Reading Type	Reader
Procedure Details
Plate Type	96 WELL PLATE
Eject plate on completion
Read	Fluorescence Endpoint
	Full Plate
	Filter Set 1
	Excitation: 360, Emission: 440
	Optics: Top, Gain: 100
	Light Source: Xenon Flash, Lamp Energy: High
	Read Speed: Normal, Delay: 100 msec, Measurements/Data Point: 10
	Read Height: 7 mm
Results
Actual Temperature:	25
		1	2	3	4	5	6	7	8	9	10	11	12
	A	OVRFLW	OVRFLW	OVRFLW	OVRFLW	OVRFLW	OVRFLW	48	39	42	53	45	43	360440
	B	OVRFLW	OVRFLW	OVRFLW	OVRFLW	OVRFLW	OVRFLW	39	57	36	49	42	51	360440
	C	OVRFLW	OVRFLW	OVRFLW	OVRFLW	OVRFLW	OVRFLW	53	35	32	32	48	38	360440
	D	OVRFLW	OVRFLW	OVRFLW	OVRFLW	OVRFLW	OVRFLW	45	31	46	83	45	49	360440
	E	OVRFLW	OVRFLW	OVRFLW	OVRFLW	OVRFLW	OVRFLW	42	42	42	34	42	35	360440
	F	OVRFLW	OVRFLW	OVRFLW	OVRFLW	OVRFLW	OVRFLW	32	47	52	45	44	55	360440
	G	OVRFLW	OVRFLW	OVRFLW	OVRFLW	OVRFLW	OVRFLW	49	46	49	44	43	36	360440
	H	OVRFLW	OVRFLW	OVRFLW	47269	47953	46476	47	48	31	36	40	49	360440

## Sheet: 240 min
Software Version	3.14.03
Experiment File Path:	C:\Users\Public\Documents\Experiments\Harminder\PD-2 Paper\Revision - b-Gal serum stability\102924-Serum stability of b-Gal.xpt
Protocol File Path:
Plate Number	Plate 10
Date	2024-10-29
Time	16:06:33
Reader Type:	Cytation3
Reader Serial Number:	1610206
Reading Type	Reader
Procedure Details
Plate Type	96 WELL PLATE
Eject plate on completion
Read	Fluorescence Endpoint
	Full Plate
	Filter Set 1
	Excitation: 360, Emission: 440
	Optics: Top, Gain: 100
	Light Source: Xenon Flash, Lamp Energy: High
	Read Speed: Normal, Delay: 100 msec, Measurements/Data Point: 10
	Read Height: 7 mm
Results
Actual Temperature:	25
		1	2	3	4	5	6	7	8	9	10	11	12
	A	OVRFLW	OVRFLW	OVRFLW	OVRFLW	OVRFLW	OVRFLW	OVRFLW	OVRFLW	OVRFLW	49	64	49	360440
	B	OVRFLW	OVRFLW	OVRFLW	OVRFLW	OVRFLW	OVRFLW	36146	37272	36976	41	47	38	360440
	C	OVRFLW	OVRFLW	OVRFLW	OVRFLW	OVRFLW	OVRFLW	39	30	58	48	42	39	360440
	D	OVRFLW	OVRFLW	OVRFLW	OVRFLW	OVRFLW	OVRFLW	38	45	46	76	40	50	360440
	E	OVRFLW	OVRFLW	OVRFLW	OVRFLW	OVRFLW	OVRFLW	54	54	43	54	59	51	360440
	F	OVRFLW	OVRFLW	OVRFLW	OVRFLW	OVRFLW	OVRFLW	58	57	46	45	42	34	360440
	G	OVRFLW	OVRFLW	OVRFLW	OVRFLW	OVRFLW	OVRFLW	38	51	50	48	29	44	360440
	H	OVRFLW	OVRFLW	OVRFLW	OVRFLW	OVRFLW	OVRFLW	36	57	36	487	446	507	360440

[truncated: 1 more sheets: 1440 min]
