# Supplementary material for: Heat stable and intrinsically sterile liquid protein formulations
Source: Nat Commun. 2024 Dec 30;15:10897. doi: 10.1038/s41467-024-55304-9 (PMC11685576; doi:10.1038/s41467-024-55304-9)
Supplement: Supplementary file 4 — Source data [file 41467_2024_55304_MOESM4_ESM.zip › Raw Data - Figure S8.xlsx]

## Sheet: No dilution
Software Version	3.14.03
Experiment File Path:	C:\Users\Public\Documents\Experiments\Harminder\PD-2 Paper\041224-Calibration Curve.xpt
Protocol File Path:	C:\Users\Public\Documents\Protocols\Harminder\MuGal.prt
Plate Number	Plate 1
Date	2024-04-12
Time	16:59:44
Reader Type:	Cytation3
Reader Serial Number:	1610206
Reading Type	Reader
Procedure Details
Plate Type	96 WELL PLATE
Eject plate on completion
Read	Fluorescence Endpoint
	Full Plate
	Filter Set 1
	Excitation: 360, Emission: 440
	Optics: Top, Gain: 100
	Light Source: Xenon Flash, Lamp Energy: High
	Read Speed: Normal, Delay: 100 msec, Measurements/Data Point: 10
	Read Height: 7 mm
Results
Actual Temperature:	25.2
	[BetaGal] nM	0 nM	0.05 nM	0.1 nM	0.5 nM	1 nM	2 nM	4 nM	6 nM	8 nM	10 nM	50 nM	100 nM
	A	9276	10124	15674	21273	34983	55009	81639	OVRFLW	OVRFLW	OVRFLW	OVRFLW	OVRFLW	360440
	B	8748	10120	11891	20605	34385	49823	78020	OVRFLW	OVRFLW	OVRFLW	OVRFLW	OVRFLW	360440
	C	8949	10034	10902	21435	26679	12249	78628	OVRFLW	OVRFLW	OVRFLW	OVRFLW	OVRFLW	360440
	D	48	44	39	47	45	44	45	47	53	50	35	56	360440
	E	52	47	52	45	42	46	54	48	52	27	58	46	360440
	F	43	41	51	49	46	38	45	42	43	38	47	51	360440
	G	42	41	30	42	41	53	39	35	44	36	56	40	360440
	H	35	37	39	49	42	40	50	48	46	45	46	49	360440
																			9276	8748	8949
																			10124	10120	10034
				Limit of Detection Calculation:															15674	11891	10902
				[B-Gal] M	I0			I			I-I0								21273	20605	21435
				0	9276	8748	8949	9276	8748	8949	0	0	0						34983	34385	26679
				5e-11	9276	8748	8949	10124	10120	10034	848	1372	1085						55009	49823	12249
				1e-10	9276	8748	8949	15674	11891	10902	6398	3143	1953						81639	78020	78628
				5e-10	9276	8748	8949	21273	20605	21435	11997	11857	12486
				1e-09	9276	8748	8949	34983	34385	26679	25707	25637	17730
				2e-09	9276	8748	8949	55009	49823	12249	45733	41075	3300
				4e-09	9276	8748	8949	81639	78020	78628	72363	69272	69679
					LOD	1.42308e-09
						1.42 nM
																				55009
																				49823
																				12249

## Sheet: 1-10 dilution
Software Version	3.14.03
Experiment File Path:	C:\Users\Public\Documents\Experiments\Harminder\PD-2 Paper\041224-Calibration Curve.xpt
Protocol File Path:	C:\Users\Public\Documents\Protocols\Harminder\MuGal.prt
Plate Number	Plate 3
Date	2024-04-12
Time	17:16:14
Reader Type:	Cytation3
Reader Serial Number:	1610206
Reading Type	Reader
Procedure Details
Plate Type	96 WELL PLATE
Eject plate on completion
Read	Fluorescence Endpoint
	Full Plate
	Filter Set 1
	Excitation: 360, Emission: 440
	Optics: Top, Gain: 100
	Light Source: Xenon Flash, Lamp Energy: High
	Read Speed: Normal, Delay: 100 msec, Measurements/Data Point: 10
	Read Height: 7 mm
Results
Actual Temperature:	25.2
		1	2	3	4	5	6	7	8	9	10	11	12
	A	4685	5834	12329	17454	29280	42700	58723	65568	71813	70744	72088	43456	360440
	B	4941	6748	8404	20443	32504	51876	75696	78267	74666	80454	90452	58628	360440
	C	5253	6620	8478	22749	59058	1749	66118	87755	85077	89102	79997	43037	360440
	D	6136	6711	9332	23640	39203	52661	74871	80902	90810	77608	94051	77327	360440
	E	5201	6626	8209	19488	34110	46223	67857	77625	81428	83400	84823	75	360440
	F	5063	6099	8040	18065	32270	7824	62847	73429	74083	79025	78398	54	360440
	G	38	48	37	51	43	48	49	49	65402	73397	41253	28	360440
	H	41	39	35	45	50	47	32	47	46	41	37	1599	360440
	1:10 dilution
	[betaGal]	0 nM	0.05 nM	0.1 nM	0.5 nM	1 nM	2 nM	4 nM	6 nM	8 nM	10 nM	50 nM	100 nM
		4685	5834	12329	17454	29280	42700	58723	65568	71813	70744	72088
		5201	6626	8209	19488	34110	46223	67857	77625	81428	83400	84823
		5063	6099	8040	18065	32270	7824	62847	73429	74083	79025	78398
	[B-Gal] M	I0			I			I-I0
	0	4685	5201	5063	4685	5201	5063	0	0	0
	5e-11	4685	5201	5063	5834	6626	6099	1149	1425	1036
	1e-10	4685	5201	5063	12329	8209	8040	7644	3008	2977
	5e-10	4685	5201	5063	17454	19488	18065	12769	14287	13002
	1e-09	4685	5201	5063	29280	34110	32270	24595	28909	27207
	2e-09	4685	5201	5063	42700	46223	7824	38015	41022	2761
	4e-09	4685	5201	5063	58723	67857	62847	54038	62656	57784
	6e-09	4685	5201	5063	65568	77625	73429	60883	72424	68366
			LOD	9.29682e-10
				0.93 nM
