# Supplementary material for: Heat stable and intrinsically sterile liquid protein formulations
Source: Nat Commun. 2024 Dec 30;15:10897. doi: 10.1038/s41467-024-55304-9 (PMC11685576; doi:10.1038/s41467-024-55304-9)
Supplement: Supplementary file 4 — Source data [file 41467_2024_55304_MOESM4_ESM.zip › Raw Data - Figure S9.xlsx]

## Sheet: Parameters Final Calc-10-31
Saline							Saline							Saline											Saline	PFOc	P value (Saline vs PFOc)	Units
Time (min)	[serum b-Gal] mg/L						Time (min)	log C												Average	SD	Units		C0	45.97 ± 65.58	35.35 ± 47.53	0.7767	mg/L
0	56.7693	13.1867	51.3277	7.98296	143.658		0	1.75411	1.12013	1.71035	0.902164	2.15733		Intercept	1.44893	1.09513	1.32324	0.773742	2.21036	1.37028	0.535186			k	0.12 ± 0.07	0.14 ± 0.08	0.7385	min-1
5	5.88463	7.44242	2.64875	2.92087	60.7892		5	0.769719	0.871714	0.423041	0.465513	1.78383		Slope	-0.0442869	-0.0371806	-0.0639044	-0.0231193	-0.101215	-0.0539412	0.0302414			Dose	1.55 ± 0	1.55 ± 0	-	mg/kg
15	8.65402	3.5475	3.616	3.09859	4.63045		15	0.937218	0.549923	0.558228	0.491164	0.665623		C0	28.1145	12.4488	21.0492	5.93939	162.315	45.9733	65.5783	mg/L		Vd	104.76 ± 96.55	99.11 ± 64.74	0.9161	mL
30	6.71397	11.5789	4.42774	2.03138			30	0.826979	1.06367	0.646182	0.30779			k	0.101993	0.0856268	0.147172	0.0532437	0.233097	0.124227	0.0696459	min-1		t1/2	7.12 ± 3.83	5.80 ± 2.03	0.5166	min
90	0.350493	3.37071	3.24483	2.91347	1.55747		90	-0.455321	0.527722	0.511192	0.46441	0.192419		Dose	1.55	1.55	1.55	1.55	1.55	1.55	0	mg/kg		Cl	8.65 ± 4.66	10.77 ± 5.56	0.5313	mL/min
180	1.77776	3.89831	2.54046	6.42519	2.31646		180	0.249873	0.590876	0.404912	0.807886	0.364825		Vd	55.1318	124.51	73.6369	260.97	9.54936	104.76	96.5507	mL		AUC	866.84 ± 193.43	603.64 ± 173.78	0.0534	mg.min/L
														t1/2	6.7946	8.09326	4.70878	13.0156	2.97301	7.11705	3.83481	min
														Cl	5.62304	10.6614	10.8373	13.895	2.22593	8.64853	4.65754	mL/min
														*Data calculated for First 15 minutes as serum concentration remains unchanged later
PFOc							Saline							PFOc
Time (min)	[serum b-Gal] mg/L						Time (min)	log C												Average	SD	Units
0	129.626	7.2647	36.1396	7.05459	7.51091		0	2.11269	0.861218	1.55798	0.848471	0.875692		Intercept	2.07964	1.19282	1.24394	0.900029	1.19163	1.32161	0.444932
5	27.078	31.1978	3.11802	5.83187	26.7355		5	1.43262	1.49412	0.493879	0.765808	1.42709		Slope	-0.11949	-0.039222	-0.0557994	-0.0423116	-0.0476875	-0.0609021	0.0333499
15	2.01286	2.74594	3.66413	1.73611	2.08136		15	0.303814	0.438691	0.563971	0.239577	0.318347		C0	120.127	15.5892	17.5364	7.94382	15.5463	35.3486	47.535	mg/L
30	1.73981	2.47104	3.34572	4.85537	2.72187		30	0.240502	0.392879	0.52449	0.686222	0.434868		k	0.275186	0.0903283	0.128506	0.0974435	0.109824	0.140258	0.0768048	min-1
90	1.39457	5.1673	1.69353	0.591148	2.5747		90	0.144439	0.713263	0.228793	-0.228304	0.410727		Dose	1.55	1.55	1.55	1.55	1.55	1.55	0	mg/kg
180	0.441201	0.358823	1.94344	0.903999	1.35384		180	-0.355364	-0.44512	0.288572	-0.043832	0.131568		Vd	12.903	99.4277	88.3875	195.12	99.7024	99.1082	64.74	mL
														t1/2	2.5183	7.67201	5.39274	7.11181	6.31008	5.80099	2.02613	min
														Cl	3.55072	8.98113	11.3583	19.0132	10.9498	10.7706	5.55983	mL/min
														*Data calculated for First 15 minutes as serum concentration remains unchanged later

## Sheet: AUC
Saline							Saline (AUC)
Time (min)	[serum b-Gal] mg/L						Time (min)	AUC (mg.min/L)					Average of AUC	SD (AUC)
0	56.7693	13.1867	51.3277	7.98296	143.658		0	156.635	51.5727	134.941	27.2596	511.118	-	-
5	5.88463	7.44242	2.64875	2.92087	60.7892		5	72.6932	54.9496	31.3237	30.0973	327.098
15	8.65402	3.5475	3.616	3.09859	4.63045		15	115.26	113.448	60.328	38.4747	34.7284
30	6.71397	11.5789	4.42774	2.03138			30	211.934	448.489	230.177	148.345	46.724
90	0.350493	3.37071	3.24483	2.91347	1.55747		90	95.7714	327.106	260.338	420.239	174.327
180	1.77776	3.89831	2.54046	6.42519	2.31646		AUC (180-infinity)	17.4303	45.5267	17.2618	120.675	9.93773
k (min-1)	0.101993	0.0856268	0.147172	0.0532437	0.233097		AUC (total)	669.723	1041.09	734.37	785.091	1103.93	866.842	193.431
							*AUC was calculated using the trapezoidal rule
PFOc							PFOc
Time (min)	[serum b-Gal] mg/L						Time (min)	AUC (mg.min/L)					Average of AUC	SD (AUC)
0	129.626	7.2647	36.1396	7.05459	7.51091		0	391.76	96.1563	98.1441	32.2161	85.6161	-	-
5	27.078	31.1978	3.11802	5.83187	26.7355		5	145.454	169.719	33.9108	37.8399	144.084
15	2.01286	2.74594	3.66413	1.73611	2.08136		15	28.1451	39.1273	52.5739	49.4361	36.0242
30	1.73981	2.47104	3.34572	4.85537	2.72187		30	94.0313	229.15	151.178	163.396	158.897
90	1.39457	5.1673	1.69353	0.591148	2.5747		90	82.6096	248.675	163.664	67.2816	176.784
180	0.441201	0.358823	1.94344	0.903999	1.35384		AUC (180-infinity)	1.60328	3.97243	15.1234	9.27716	12.3273
k (min-1)	0.275186	0.0903283	0.128506	0.0974435	0.109824		AUC (total)	743.603	786.8	514.593	359.446	613.734	603.635	173.781
							*AUC was calculated using the trapezoidal rule

## Sheet: Old data
Saline
Time (min)	[serum b-Gal] mg/L					Average	SD	log C	log C SD		Time (min)	log C	log C SD
0	56.7693	13.1867	51.3277	7.98296	143.658	54.5849	54.3942	1.73707	1.73555		0	1.73707	1.73555		Saline				PFOc
5	5.88463	7.44242	2.64875	2.92087	60.7892	15.9372	25.1541	1.20241	1.40061		5	1.20241	1.40061				Units				Units
15	8.65402	3.5475	3.616	3.09859	4.63045	4.70931	2.27522	0.672957	0.357023		15	0.672957	0.357023		Intercept	1.65995			Intercept	1.61491
30	6.71397	11.5789	4.42774	2.03138		6.188	4.07081	0.79155	0.609681		30	0.79155	0.609681		Slope	-0.0683702			Slope	-0.0803837
90	0.350493	3.37071	3.24483	2.91347	1.55747	2.28739	1.30064	0.359341	0.114156		90	0.359341	0.114156		C0	45.7034	mg/L		C0	41.2013	mg/L
180	1.77776	3.89831	2.54046	6.42519	2.31646	3.39163	1.8671	0.530409	0.271167		180	0.530409	0.271167		k	0.157457	min-1		k	0.185124	min-1
PFOc															Dose	1.55	mg/kg		Dose	0.0465	mg
Time (min)	[serum b-Gal] mg/L					Average	SD	log C	log C SD		Time (min)	log C	log C SD		Vd	33.9143	mL		Vd	1.12861	mL
0	129.626	7.2647	36.1396	7.05459	7.51091	37.5191	52.9846	1.57425	1.72415		0	1.57425	1.72415		t1/2	4.40121	min		t1/2	3.74344	min
5	27.078	31.1978	3.11802	5.83187	26.7355	18.7923	13.2222	1.27398	1.1213		5	1.27398	1.1213		Cl	5.34004	mL/min		Cl	0.208932	mL/min
15	2.01286	2.74594	3.66413	1.73611	2.08136	2.44808	0.774321	0.388825	-0.111079		15	0.388825	-0.111079		*Data calculated for First 15 minutes as serum concentration remains unchanged later
30	1.73981	2.47104	3.34572	4.85537	2.72187	3.02676	1.17299	0.480978	0.0692925		30	0.480978	0.0692925
90	1.39457	5.1673	1.69353	0.591148	2.5747	2.28425	1.76092	0.358743	0.24574		90	0.358743	0.24574
180	0.441201	0.358823	1.94344	0.903999	1.35384	1.00026	0.661035	0.00011351	-0.179776		180	0.00011351	-0.179776
